# Supplementary material for: Biomimetic Bouligand chiral fibers array enables strong and superelastic ceramic aerogels
Source: Nat Commun. 2024 Jan 6;15:336. doi: 10.1038/s41467-023-44657-2 (PMC10771491; doi:10.1038/s41467-023-44657-2)
Supplement: Supplementary file 3 — Source Data [file 41467_2023_44657_MOESM3_ESM.xlsx]

## Sheet: Figure 1
Fig. 1k			Fig. 1i
Binding Energy	Intensity		Strain	Stress
eV	a.u.		%	Mpa
1360	211888		-0.00157	0.0534
1359	212011		0.01841	0.14308
1358	211203		0.06391	0.70605
1357	211403		0.09791	0.9229
1356	210111		0.13175	1.21557
1355	207758		0.16512	1.44294
1354	204972		0.19849	1.77084
1353	205533		0.23155	2.40909
1352	204401		0.26429	3.13194
1351	204280		0.29844	4.47376
1350	204709		0.33181	5.97576
1349	203454		0.36519	7.99314
1348	199814		0.39808	10.369
1347	199111		0.43129	13.2066
1346	198951		0.46515	16.5592
1345	195278		0.49804	20.0374
1344	194107		0.53172	23.8303
1343	197039		0.56477	27.4154
1342	196573		0.59768	30.9487
1341	195660		0.63168	34.8048
1340	193504		0.66489	38.7539
1339	192324		0.69811	42.704
1338	191001		0.731	46.5189
1337	191494		0.76453	50.2234
1336	192810		0.79821	53.577
1335	192773		0.83127	57.0824
1334	192300		0.8648	60.0947
1333	190759		0.89785	62.9581
1332	189892		0.93169	66.0592
1331	189778		0.96491	69.5228
1330	189315		0.99828	73.308
1329	188172		1.03117	77.3866
1328	187639		1.06471	81.4009
1327	186139		1.09824	85.4045
1326	185909		1.13176	88.6778
1325	185003		1.16481	92.6163
1324	184582		1.19803	96.5381
1323	184620		1.23124	100.061
1322	183492		1.26493	104.056
1321	181272		1.29831	107.748
1320	179845		1.33104	111.741
1319	179724		1.36409	115.374
1318	179848		1.39779	119.328
1317	181523		1.43179	123.097
1316	182350		1.46468	127.088
1315	179774		1.49789	130.475
1314	178661		1.53143	134.066
1313	179487		1.56511	136.593
1312	180382		1.59832	140.551
1311	178087		1.63121	144.133
1310	176016		1.66443	147.612
1309	174567		1.69843	150.006
1308	173832		1.73149	153.318
1307	175412		1.76533	155.408
1306	176396		1.79823	154.189
1305	176128		1.83128	157.46
1304	177234		1.86481	160.924
1303	177723		1.89819	163.526
1302	176234		1.93124	166.955
1301	173993		1.96445	169.618
1300	174311		1.99797	170.378
1299	173132		2.03167	170.015
1298	172422		2.06583	167.605
1297	173457		2.09935	162.151
1296	173031		2.13147	163.459
1295	173251		2.16515	165.719
1294	173256		2.19899	157.952
1293	171966		2.23141	160.143
1292	171362		2.26511	159.366
1291	171031		2.29832	157.925
1290	169873		2.33184	157.841
1289	169884		2.36553	153.796
1288	170769		2.39953	148.389
1287	171818		2.43211	145.502
1286	173477		2.46627	123.809
1285	173695		2.49885	121.515
1284	172623		2.53237	114.681
1283	171967		2.56669	99.7731
1282	170838		2.59849	94.849
1281	169436		2.63171	90.2088
1280	169858		2.66571	88.1855
1279	170436		2.69892	86.5813
1278	171851		2.73244	82.3512
1277	171220		2.76535	80.5118
1276	170457		2.7984	79.2532
1275	170063		2.83208	78.0919
1274	168494		2.86545	77.0991
1273	169802		2.8982	76.2902
1272	172028		2.93141	75.5232
1271	172206		2.96509	74.8252
1270	170220		2.99877	73.8486
1269	170387		3.03199	72.8218
1268	172835		3.06473	72.285
1267	171744		3.09827	71.52
1266	169888		3.13179	70.9827
1265	169952		3.16548	70.5235
1264	171084		3.19853	70.0054
1263	172303		3.23159	67.6738
1262	172745		3.26543	64.2643
1261	174377		3.29864	63.8312
1260	171069		3.33201	63.2133
1259	169658		3.36553	62.569
1258	169735		3.39828	61.91
1257	170538		3.43149	61.2694
1256	171326		3.46503	60.6136
1255	171693		3.49887	60.0168
1254	171875		3.53192	57.7901
1253	171582		3.56451	57.349
1252	171811		3.59835	56.8917
1251	171114		3.63172	56.372
1250	171191		3.6654	55.8927
1249	173453		3.69831	55.3058
1248	175527		3.73136	54.7667
1247	175608		3.76536	53.8193
1246	172094		3.79888	52.228
1245	171941		3.83193	51.8133
1244	173998		3.865	51.3051
1243	174222		3.89852	50.798
1242	173753		3.93205	50.1833
1241	173595		3.96557	49.6746
1240	173667		3.99864	49.2471
1239	174135		4.03137	48.7873
1238	174458		4.06491	48.3165
1237	173570		4.09859	47.8833
1236	174057		4.1318	47.4643
1235	174547		4.16501	47.0589
1234	175227		4.19807	46.5856
1233	175727		4.23192	46.1275
1232	179155		4.26528	45.715
1231	180951		4.29865	45.3038
1230	179449		4.33171	44.8838
1229	179760		4.36492	44.5004
1228	182521		4.39861	44.1159
1227	183570		4.43213	43.7875
1226	180589		4.46519	43.4473
1225	178580		4.49856	43.129
1224	178700		4.53193	42.8122
1223	179072		4.56515	42.4951
1222	178051		4.59868	42.2091
1221	177157		4.63157	41.9673
1220	176270		4.66447	41.6672
1219	175509		4.69847	41.3857
1218	172767		4.73184	41.1304
1217	171778		4.76521	40.863
1216	170890		4.79843	40.5977
1215	168570		4.83148	40.2944
1214	166472		4.86548	39.9423
1213	164765		4.89885	39.7219
1212	165553		4.93191	39.462
1211	167522		4.96512	39.2139
1210	167206		4.99817	39.0174
1209	166795		5.03187	38.7907
1208	166777		5.06555	38.5676
1207	166922		5.0986	38.3331
1206	165654		5.13165	38.1445
1205	164341		5.16503	37.9343
1204	166612		5.19872	37.7228
1203	167489		5.23192	37.5241
1202	167094		5.26467	37.3136
1201	167142		5.29788	37.1252
1200	167995		5.33172	36.91
1199	167519		5.36525	36.6952
1198	167781		5.39863	36.4887
1197	169290		5.43184	36.3082
1196	169007		5.46505	36.1285
1195	166758		5.49841	35.9079
1194	165421		5.53227	35.665
1193	166778		5.56532	35.5055
1192	166225		5.59821	35.3082
1191	165413		5.63159	35.0952
1190	167337		5.66527	34.8905
1189	166349		5.69864	34.6982
1188	167082		5.73185	34.4974
1187	167930		5.76475	34.2565
1186	166302		5.79844	34.0441
1185	165921		5.83165	33.8312
1184	167519		5.86517	33.6635
1183	166550		5.89824	33.5115
1182	167129		5.93129	33.3488
1181	166966		5.96513	33.1504
1180	166749		5.99881	32.9451
1179	167317		6.03188	32.7233
1178	167432		6.06509	32.5594
1177	167821		6.09829	32.3711
1176	167920		6.13199	32.2001
1175	167386		6.16552	32.0106
1174	167361		6.19872	31.8149
1173	168192		6.23147	31.6137
1172	167369		6.26484	31.4424
1171	168114		6.29852	31.3025
1170	169063		6.33221	31.0702
1169	170577		6.36511	30.8861
1168	170786		6.398	30.772
1167	169179		6.43169	30.5759
1166	169853		6.46521	30.4645
1165	169075		6.49843	30.3401
1164	169510		6.5318	30.1352
1163	168628		6.56469	29.9944
1162	167237		6.59869	29.8283
1161	168020		6.63207	29.7096
1160	167673		6.66528	29.5396
1159	168801		6.69833	29.4321
1158	169870		6.7314	29.2943
1157	169902		6.7654	29.1506
1156	171280		6.79876	28.9879
1155	171790		6.83197	28.8434
1154	170757		6.86488	28.7181
1153	171080		6.89825	28.5462
1152	170064		6.93193	28.4006
1151	169131		6.96499	28.2355
1150	168999		6.99836	28.0999
1149	167974		7.03125	27.964
1148	168011		7.06509	27.8772
1147	169341		7.09863	27.7472
1146	171672		7.13184	27.584
1145	172077		7.16489	27.44
1144	170251		7.19843	27.3244
1143	171200		7.23164	27.236
1142	172099		7.26548	27.1211
1141	171504		7.29853	26.992
1140	171557		7.33159	26.8543
1139	172455		7.36496	26.7519
1138	174280		7.39849	26.6116
1137	175468		7.43233	26.4944
1136	174411		7.46492	26.34
1135	174865		7.49829	26.2051
1134	175156		7.53197	26.0869
1133	173957		7.56503	25.9609
1132	172530		7.59856	25.8225
1131	173334		7.63129	25.7024
1130	174558		7.66499	25.5697
1129	174418		7.69835	25.4212
1128	173963		7.73156	25.3202
1127	172829		7.76556	25.1943
1126	174392		7.79799	25.0532
1125	174657		7.83184	24.9075
1124	176597		7.86552	24.7952
1123	177654		7.89827	24.6577
1122	175169		7.93163	24.5307
1121	175323		7.96468	24.4185
1120	176533		7.99868	24.2581
1119	176108		8.03189	24.0878
1118	176528		8.06527	23.9854
1117	176181		8.09848	23.821
1116	177429		8.13123	23.687
1115	176911		8.16539	23.5559
1114	175284		8.1986	23.4091
1113	176238		8.23149	23.3005
1112	177995		8.26503	23.2376
1111	178524		8.29823	23.0966
1110	177415		8.33208	22.9876
1109	176663		8.3656	22.8618
1108	177015		8.39835	22.7723
1107	177357		8.43172	22.6729
1106	177568		8.46493	22.5581
1105	178232		8.49861	22.4617
1104	179373		8.53229	22.3162
1103	178205		8.56504	22.2094
1102	178730		8.59825	22.1223
1101	178577		8.63147	22.0247
1100	176428		8.66547	21.8957
1099	176117		8.69852	21.766
1098	177771		8.73143	21.6846
1097	178657		8.76479	21.5654
1096	179871		8.79848	21.4635
1095	181309		8.83216	21.395
1094	180510		8.86521	21.3009
1093	181866		8.89796	21.2268
1092	184076		8.93164	21.1212
1091	182729		8.96533	21.0172
1090	182220		8.99869	20.8983
1089	183279		9.03191	20.804
1088	183677		9.06481	20.6938
1087	184259		9.09849	20.5667
1086	184089		9.13187	20.479
1085	183920		9.16555	20.3901
1084	184662		9.19829	20.3025
1083	186193		9.23119	20.2221
1082	186268		9.26504	20.1211
1081	186264		9.29856	20.021
1080	185741		9.33177	19.9247
1079	185330		9.36483	19.7849
1078	185930		9.3982	19.6918
1077	185497		9.43188	19.4961
1076	186593		9.46525	19.2784
1075	188514		9.49863	19.1641
1074	189925		9.53168	19.054
1073	192991		9.56505	18.9534
1072	192353		9.59859	18.8853
1071	189156		9.63195	18.7868
1070	185212		9.66532	18.6947
1069	186504		9.69823	18.6024
1068	189535		9.73159	18.5277
1067	189366		9.76528	18.4382
1066	187895		9.79833	18.334
1065	188475		9.83155	18.2467
1064	189334		9.86507	18.1968
1063	187830		9.89844	18.1139
1062	187276		9.93197	18.0195
1061	189870		9.96519	17.947
1060	191792		9.99808	17.8695
1059	190532		10.0316	17.7889
1058	189859		10.0651	17.7275
1057	189790		10.0987	17.6532
1056	190385		10.1319	17.5657
1055	191328		10.1651	17.5206
1054	190894		10.1986	17.4142
1053	192259		10.2318	17.3763
1052	194066		10.2652	17.3032
1051	193380		10.2983	17.241
1050	193866		10.3313	17.1592
1049	195738		10.3652	17.0961
1048	196203		10.3984	17.0271
1047	197400		10.4317	16.9814
1046	197576		10.465	16.9145
1045	198446		10.4983	16.8314
1044	199177		10.532	16.7472
1043	198664		10.5652	16.6838
1042	199067		10.5986	16.6493
1041	199079		10.6317	16.559
1040	196914		10.665	16.4708
1039	197981		10.6987	16.4046
1038	199368		10.7319	16.3487
1037	199814		10.7654	16.2982
1036	200163		10.7982	16.2416
1035	201273		10.8317	16.1751
1034	200819		10.8652	16.1257
1033	200475		10.8983	16.0533
1032	201685		10.9317	15.9619
1031	201862		10.9647	15.8917
1030	200916		10.9986	15.8274
1029	199051		11.0319	15.7474
1028	203125		11.0651	15.6834
1027	206829		11.0984	15.6154
1026	206386		11.1317	15.5799
1025	206705		11.1653	15.5031
1024	209907		11.1989	15.4191
1023	212175		11.232	15.3859
1022	213943		11.2647	15.3269
1021	212955		11.2983	15.2644
1020	215294		11.3316	15.2088
1019	215636		11.3655	15.1573
1018	215510		11.3986	15.1204
1017	213440		11.4314	15.079
1016	214353		11.4651	15.0319
1015	215127		11.4983	14.9899
1014	212289		11.5319	14.9307
1013	211846		11.5649	14.8572
1012	209519		11.5978	14.821
1011	207158		11.6318	14.7927
1010	206923		11.6655	14.7464
1009	207985		11.6987	14.7043
1008	210939		11.7316	14.6464
1007	215615		11.765	14.5776
1006	222219		11.7988	14.5313
1005	227038		11.832	14.4673
1004	231983		11.8654	14.418
1003	236018		11.898	14.3803
1002	241423		11.9317	14.3131
1001	243821		11.9652	14.2408
1000	241319		11.9987	14.2105
999	233794		12.032	14.1721
998	227631		12.0645	14.1153
997	219864		12.0984	14.0904
996	211511		12.1318	14.0506
995	206485		12.1653	13.9942
994	201880		12.1985	13.9564
993	195752		12.2314	13.9205
992	190313		12.2652	13.8773
991	186379		12.2986	13.8225
990	186121		12.3321	13.7768
989	187178		12.3649	13.702
988	186913		12.3982	13.6911
987	186657		12.4319	13.6317
986	192948		12.4653	13.6111
985	205769		12.4987	13.5579
984	225389		12.5317	13.5182
983	246282		12.5648	13.4767
982	269338		12.5985	13.427
981	292400		12.6317	13.3894
980	307216		12.665	13.3034
979	299974		12.698	13.2556
978	273782		12.7315	13.2282
977	241486		12.7655	13.1802
976	218414		12.7984	13.1374
975	202431		12.8316	13.0841
974	189503		12.865	13.063
973	176969		12.8985	13.024
972	164437		12.932	12.9939
971	154018		12.9652	12.935
970	142937		12.9981	12.8936
969	132536		13.0318	12.8388
968	124004		13.0652	12.8052
967	116223		13.0987	12.7793
966	112282		13.1319	12.7395
965	111367		13.1648	12.693
964	109752		13.1987	12.6478
963	109752		13.2317	12.6148
962	109375		13.2651	12.5626
961	108912		13.2981	12.5239
960	108870		13.3314	12.5175
959	108857		13.3655	12.4838
958	108754		13.3986	12.4444
957	108916		13.4316	12.4332
956	109031		13.4648	12.3919
955	109743		13.4984	12.3567
954	108799		13.532	12.3031
953	108371		13.5653	12.2603
952	107688		13.5986	12.2072
951	107476		13.6312	12.1897
950	107059		13.6652	12.1575
949	106879		13.6984	12.1205
948	107638		13.732	12.0936
947	107372		13.7652	12.0637
946	106843		13.7979	12.0175
945	107177		13.8319	11.9887
944	107538		13.8654	11.9441
943	107003		13.8983	11.9146
942	107297		13.9317	11.8947
941	108117		13.9648	11.8528
940	108035		13.9986	11.8379
939	107429		14.032	11.8248
938	107643		14.065	11.7934
937	107464		14.0984	11.7383
936	108136		14.1314	11.7315
935	108086		14.1652	11.6992
934	109290		14.1988	11.667
933	109736		14.2316	11.6675
932	109384		14.2648	11.6387
931	110931		14.2983	11.6127
930	110811		14.3322	11.5631
929	109299		14.3654	11.5412
928	108307		14.3981	11.5248
927	108141		14.4313	11.5178
926	109131		14.465	11.4837
925	107863		14.4987	11.4397
924	107696		14.5319	11.4058
923	109749		14.5648	11.3727
922	110190		14.5982	11.3504
921	109544		14.6322	11.3028
920	109295		14.6654	11.2811
919	108993		14.6986	11.242
918	108829		14.7317	11.2167
917	110435		14.765	11.1882
916	111463		14.7986	11.1548
915	111620		14.8319	11.1312
914	110579		14.8651	11.0947
913	109823		14.8979	11.0656
912	111152		14.9317	11.0404
911	111473		14.9651	11.0129
910	110819		14.9986	10.9742
909	110032		15.0318	10.9466
908	108689		15.0647	10.9253
907	110196		15.0986	10.8898
906	111042		15.1318	10.8267
905	110941		15.1652	10.7965
904	111372		15.1985	10.7668
903	111836		15.2317	10.7625
902	109860		15.2653	10.7377
901	109930		15.2985	10.7321
900	110538		15.3318	10.7003
899	111811		15.3651	10.6863
898	112674		15.3983	10.6591
897	111861		15.432	10.6163
896	111959		15.465	10.5785
895	111757		15.4982	10.5702
894	112331		15.5314	10.5432
893	112564		15.5648	10.5163
892	111700		15.5988	10.4915
891	111265		15.6317	10.4764
890	111038		15.6648	10.4448
889	110696		15.6983	10.4127
888	111475		15.7317	10.3864
887	112213		15.7654	10.3749
886	112839		15.7984	10.3687
885	112531		15.8318	10.3512
884	113072		15.8653	10.343
883	113286		15.8984	10.3226
882	112981		15.9321	10.3
881	113474		15.9648	10.2661
880	113464		15.998	10.2575
879	113381		16.0318	10.2173
878	112425		16.0649	10.1902
877	111266		16.0986	10.179
876	112682		16.1316	10.1664
875	114095		16.165	10.1617
874	113609		16.1987	10.1421
873	112404		16.2318	10.0975
872	112098		16.2651	10.0841
871	113093		16.2983	10.0639
870	114539		16.332	10.0472
869	114040		16.3652	10.0334
868	112933		16.3983	10.0087
867	113550		16.4318	9.97119
866	114316		16.465	9.93257
865	115302		16.4984	9.93601
864	115421		16.5321	9.92123
863	114067		16.5651	9.88712
862	115091		16.5984	9.87482
861	114904		16.6311	9.82986
860	114961		16.6651	9.8189
859	115434		16.6988	9.79088
858	115384		16.7318	9.77057
857	115868		16.765	9.75486
856	116165		16.7983	9.74666
855	116210		16.8319	9.70435
854	117039		16.8655	9.68034
853	116607		16.8985	9.67423
852	115873		16.9316	9.65374
851	115874		16.9648	9.62059
850	116416		16.9986	9.59854
849	114678		17.0322	9.57764
848	113646		17.0651	9.52116
847	116195		17.0981	9.47001
846	117981		17.1317	9.47245
845	117453		17.1652	9.43681
844	117374		17.1987	9.4083
843	117639		17.2314	9.38523
842	117953		17.2645	9.37844
841	117187		17.2987	9.34377
840	118556		17.332	9.30989
839	119267		17.3652	9.28367
838	117994		17.3982	9.26362
837	117087		17.4317	9.21788
836	117525		17.4654	9.18488
835	116703		17.4986	9.17402
834	118810		17.5319	9.15579
833	119630		17.5648	9.13082
832	118579		17.5982	9.08871
831	119645		17.6317	9.06983
830	118586		17.6656	9.05268
829	117765		17.6985	9.04165
828	117845		17.7314	9.029
827	117863		17.7647	9.01122
826	117730		17.7986	8.98858
825	119185		17.832	8.95521
824	118391		17.8649	8.93999
823	118812		17.8982	8.93057
822	118137		17.9319	8.92346
821	118978		17.9656	8.8824
820	118341		17.9987	8.86315
819	118235		18.0316	8.85279
818	119133		18.0648	8.85331
817	119025		18.0984	8.81268
816	118852		18.1321	8.79115
815	119319		18.1654	8.78206
814	121001		18.1981	8.7753
813	121161		18.2316	8.74147
812	119691		18.2653	8.7253
811	118492		18.2985	8.72524
810	119285		18.3317	8.68989
809	118837		18.3645	8.67632
808	119714		18.3985	8.63885
807	118545		18.4318	8.61942
806	118581		18.4651	8.60456
805	119646		18.4981	8.57115
804	120507		18.5316	8.54617
803	120641		18.5655	8.52102
802	120580		18.5987	8.49293
801	120664		18.6319	8.47418
800	119849		18.6648	8.4614
799	120417		18.6983	8.4449
798	121234		18.7319	8.4233
797	121350		18.7654	8.40167
796	119127		18.7981	8.38008
795	119153		18.8315	8.36462
794	119755		18.8652	8.34781
793	120485		18.8986	8.31724
792	120194		18.9318	8.29011
791	119272		18.9648	8.2704
790	119530		18.998	8.24433
789	120168		19.0317	8.20862
788	121429		19.0654	8.1961
787	120290		19.0983	8.16132
786	120867		19.1317	8.14923
785	122722		19.1649	8.13442
784	122950		19.1987	8.11064
783	123894		19.232	8.09445
782	123257		19.2652	8.08459
781	121663		19.2981	8.05606
780	122670		19.3317	8.02562
779	123274		19.3653	8.01754
778	123361		19.3988	7.99617
777	123017		19.4317	7.98669
776	122017		19.4648	7.97366
775	122306		19.4983	7.93991
774	122492		19.5321	7.92836
773	123215		19.565	7.91397
772	124135		19.5981	7.89412
771	123716		19.6316	7.88315
770	123455		19.6653	7.8593
769	124349		19.6988	7.84587
768	124205		19.7319	7.824
767	124507		19.7651	7.80388
766	125397		19.7985	7.79743
765	125661		19.832	7.78931
764	124194		19.8654	7.77193
763	123747		19.8984	7.7735
762	124512		19.9315	7.73899
761	124662		19.965	7.73865
760	124730		19.9984	7.72862
759	124123		20.0321	7.71634
758	123274		20.065	7.71846
757	124698		20.098	7.69556
756	125836		20.1317	7.68946
755	124339		20.1654	7.68334
754	124227		20.1986	7.65005
753	125056		20.2315	7.65048
752	125820		20.265	7.64045
751	125436		20.2987	7.61729
750	126250		20.3319	7.60593
749	126335		20.3653	7.58856
748	126959		20.3982	7.569
747	127584		20.4316	7.53825
746	127211		20.4651	7.51607
745	126975		20.4986	7.4987
744	126755		20.5318	7.48239
743	126733		20.5647	7.45896
742	127212		20.5983	7.45391
741	126722		20.6319	7.4246
740	126073		20.6653	7.39064
739	126130		20.6982	7.36991
738	127145		20.7313	7.35725
737	128181		20.7654	7.34227
736	127812		20.7986	7.32299
735	127700		20.8318	7.31427
734	127543		20.8651	7.29721
733	127678		20.8983	7.27463
732	129530		20.932	7.27307
731	129153		20.9655	7.2522
730	128161		20.9987	7.242
729	128308		21.0316	7.21493
728	129022		21.0648	7.20848
727	128002		21.0985	7.19128
726	128237		21.1319	7.15638
725	126724		21.1649	7.13506
724	128249		21.1981	7.12458
723	128158		21.2316	7.12021
722	130716		21.2655	7.10778
721	130809		21.2984	7.08399
720	128663		21.3316	7.05943
719	129093		21.3651	7.04742
718	129725		21.3984	7.03908
717	130529		21.432	7.00248
716	130527		21.4651	6.99115
715	129907		21.4985	6.98281
714	129521		21.5318	6.96473
713	128519		21.565	6.95343
712	129541		21.5989	6.93483
711	130807		21.6315	6.89368
710	130331		21.6647	6.88049
709	130977		21.6987	6.86065
708	132502		21.7316	6.84664
707	132149		21.7654	6.81374
706	131461		21.798	6.79852
705	132329		21.8316	6.79217
704	132662		21.8655	6.77715
703	132963		21.8983	6.75289
702	132155		21.9321	6.72867
701	131949		21.9645	6.71587
700	132536		21.9984	6.6987
699	131678		22.0319	6.68331
698	132621		22.065	6.67074
697	131938		22.0987	6.65233
696	131698		22.1314	6.64636
695	132354		22.1652	6.62028
694	132829		22.1986	6.60534
693	133591		22.2317	6.6033
692	134391		22.265	6.57125
691	134385		22.2978	6.56203
690	136237		22.3318	6.54974
689	136412		22.3655	6.52537
688	134510		22.3982	6.49186
687	135020		22.4317	6.45836
686	134194		22.4651	6.45638
685	134016		22.4986	6.43582
684	134808		22.5322	6.41342
683	135117		22.5649	6.39372
682	134900		22.5983	6.37251
681	136281		22.6316	6.35123
680	137344		22.6653	6.32138
679	136166		22.6989	6.32022
678	135151		22.7316	6.3085
677	135047		22.7648	6.29706
676	135491		22.7983	6.27177
675	136323		22.8319	6.27321
674	136075		22.8652	6.27303
673	135503		22.8981	6.24723
672	135513		22.9312	6.22652
671	135686		22.965	6.22234
670	137554		22.9987	6.19606
669	137648		23.0319	6.187
668	136756		23.0648	6.18066
667	136628		23.0982	6.16534
666	136965		23.132	6.15331
665	139150		23.1654	6.14175
664	138014		23.1985	6.14513
663	137112		23.2317	6.10835
662	136691		23.2649	6.08777
661	136773		23.2986	6.08433
660	138883		23.3321	6.0674
659	140318		23.3652	6.04141
658	140501		23.3979	6.03314
657	139338		23.4316	6.00299
656	140650		23.4653	5.98717
655	140172		23.4985	5.96889
654	138685		23.5315	5.95085
653	139849		23.5648	5.92845
652	140808		23.5984	5.92665
651	141022		23.6323	5.91087
650	139942		23.6654	5.90122
649	139941		23.6982	5.86911
648	141426		23.7314	5.85842
647	141054		23.7653	5.84486
646	141210		23.7987	5.82195
645	142204		23.8319	5.80857
644	142156		23.8651	5.78378
643	142945		23.8983	5.77552
642	142677		23.9318	5.75945
641	142573		23.9652	5.73283
640	142862		23.9983	5.72197
639	143704		24.0313	5.70776
638	142386		24.065	5.69144
637	142292		24.0987	5.67604
636	141506		24.1318	5.67809
635	143646		24.1648	5.64825
634	145248		24.1985	5.63523
633	144536		24.2319	5.61742
632	143755		24.2654	5.61692
631	143352		24.2986	5.60085
630	141859		24.3313	5.5801
629	144101		24.3652	5.55213
628	145800		24.3986	5.54146
627	144501		24.4319	5.53575
626	143057		24.4651	5.51662
625	144188		24.4982	5.50412
624	145427		24.5319	5.48014
623	145428		24.5651	5.4756
622	145989		24.5986	5.45938
621	146842		24.6312	5.45045
620	147436		24.6647	5.4363
619	147446		24.6987	5.42746
618	146212		24.7318	5.40778
617	147751		24.7653	5.38657
616	147794		24.7982	5.38364
615	148152		24.8317	5.36874
614	148284		24.8654	5.35944
613	147724		24.8986	5.34605
612	148400		24.9317	5.33819
611	146885		24.9647	5.3378
610	147127		24.9984	5.3185
609	146957		25.0318	5.30852
608	146983		25.0653	5.29465
607	147004		25.0982	5.27196
606	146872		25.1313	5.26157
605	147452		25.1653	5.23921
604	149705		25.1988	5.23715
603	150721		25.2317	5.22329
602	149854		25.2646	5.20317
601	149113		25.2981	5.19363
600	149499		25.3318	5.18008
599	151340		25.3657	5.15146
598	151538		25.3986	5.13981
597	149383		25.4315	5.13492
596	149726		25.465	5.11813
595	149147		25.4984	5.1079
594	150456		25.5319	5.09995
593	150085		25.5651	5.09265
592	150654		25.5982	5.07454
591	151498		25.6318	5.06378
590	152745		25.6651	5.0529
589	152343		25.6989	5.02946
588	154246		25.7316	5.02835
587	154879		25.7647	5.01309
586	155933		25.7985	5.00174
585	157277		25.8317	5.00118
584	157750		25.8653	4.98594
583	158387		25.898	4.98934
582	158776		25.9316	4.98454
581	160072		25.9656	4.96451
580	159379		25.9986	4.9618
579	157646		26.0321	4.95523
578	156344		26.0649	4.95446
577	155220		26.0982	4.94212
576	155228		26.1318	4.92658
575	155491		26.1653	4.91012
574	153669		26.1985	4.89763
573	151473		26.2311	4.90509
572	153162		26.2649	4.88806
571	152677		26.2985	4.87509
570	150373		26.3321	4.85684
569	148431		26.3651	4.83994
568	147260		26.3981	4.83327
567	144171		26.4318	4.82035
566	143174		26.4652	4.80973
565	142488		26.4987	4.79906
564	144684		26.5316	4.78735
563	151720		26.565	4.7729
562	157832		26.5986	4.75512
561	165127		26.632	4.74593
560	176040		26.6652	4.73609
559	186224		26.6983	4.73263
558	192849		26.7315	4.71148
557	198404		26.7652	4.70445
556	199570		26.7984	4.68168
555	199824		26.8318	4.6688
554	192665		26.865	4.66384
553	180346		26.8984	4.65319
552	165633		26.9322	4.64252
551	151946		26.9649	4.62509
550	139501		26.9983	4.60376
549	131087		27.0317	4.59213
548	124377		27.065	4.58406
547	116253		27.0986	4.5675
546	106937		27.1319	4.55487
545	99731.1		27.165	4.54838
544	91415.2		27.1987	4.53496
543	79271.7		27.2316	4.52806
542	67540.3		27.2654	4.51938
541	57062.2		27.2983	4.5086
540	49198.4		27.3314	4.49849
539	45587.8		27.3651	4.48419
538	43467.3		27.3984	4.4811
537	46026.1		27.4317	4.46577
536	62019.5		27.465	4.4551
535	142379		27.4982	4.43938
534	397273		27.5319	4.42613
533	775580		27.5653	4.40734
532	894930		27.5985	4.39974
531	604757		27.6316	4.39475
530	256372		27.6649	4.39054
529	92820.3		27.6988	4.3774
528	50509.9		27.7317	4.36804
527	41634.3		27.7655	4.352
526	39016.3		27.7981	4.33648
525	37765.7		27.8319	4.32688
524	37065.7		27.8655	4.31479
523	37010.6		27.8984	4.31131
522	36484.5		27.9317	4.29576
521	35809.9		27.9645	4.28273
520	35367.1		27.9983	4.27041
519	35759.8		28.0323	4.24366
518	36048		28.065	4.23373
517	35601.3		28.0983	4.23329
516	35167.2		28.1316	4.21658
515	35000.3		28.1652	4.20705
514	34905.2		28.199	4.18723
513	34485.4		28.2316	4.17995
512	35041.1		28.265	4.17446
511	35841.3		28.2982	4.1587
510	35870.5		28.332	4.15612
509	34967.6		28.3655	4.14017
508	35688.1		28.3985	4.13272
507	36303.7		28.4315	4.12699
506	36252.6		28.4649	4.11723
505	35631.1		28.4984	4.10747
504	35525.6		28.5321	4.09873
503	36242.2		28.5647	4.09484
502	36227.2		28.598	4.09242
501	35380.8		28.6317	4.0911
500	37160.4		28.6654	4.074
499	38609.1		28.6986	4.07154
498	38286.7		28.7315	4.05434
497	36934.7		28.765	4.05206
496	35947.4		28.7987	4.03155
495	35856.6		28.8321	4.02138
494	35541		28.8652	4.01261
493	35620.3		28.8981	4.01212
492	36094		28.9316	4.00044
491	36108.5		28.9651	3.99161
490	35096.2		28.9986	3.9835
489	35081.4		29.0317	3.98215
488	35103.6		29.0648	3.97407
487	34483.7		29.0983	3.96154
486	34986.5		29.1317	3.94976
485	34799.6		29.1652	3.9326
484	35419.4		29.1986	3.92028
483	34997.2		29.2313	3.91605
482	34516.9		29.2655	3.90249
481	35167.6		29.2987	3.90387
480	35460.3		29.332	3.89806
479	35591.2		29.3649	3.88722
478	35380.9		29.3983	3.88445
477	35936.6		29.4322	3.87668
476	36491		29.4652	3.87337
475	35921.6		29.4986	3.86176
474	35702.4		29.5318	3.84483
473	35941.7		29.565	3.84704
472	35873.3		29.5985	3.83333
471	36044.4		29.6317	3.82606
470	36448.7		29.665	3.82497
469	36577.7		29.698	3.82165
468	36372.5		29.7314	3.8105
467	36701.5		29.7654	3.80083
466	37129.2		29.7983	3.79158
465	36994.5		29.8316	3.78437
464	36642.9		29.8652	3.77523
463	35950.8		29.8984	3.7582
462	35936.5		29.9321	3.74658
461	36143.1		29.9653	3.73259
460	36673.7		29.998	3.72374
459	37072.3		30.0319	3.71646
458	36693.2		30.0652	3.71245
457	36643.8		30.0986	3.69598
456	35664.7		30.1317	3.68955
455	36343.5		30.1649	3.67763
454	37028.6		30.1987	3.67345
453	35423.2		30.2316	3.66327
452	35642.1		30.2651	3.64406
451	35884		30.2982	3.63232
450	35600		30.3314	3.62142
449	37137.6		30.3652	3.61042
448	37401.4		30.3985	3.60647
447	37117.2		30.432	3.60241
446	36837.4		30.4651	3.58882
445	36844.4		30.4984	3.58497
444	37563.3		30.5321	3.57602
443	37442.3		30.565	3.57562
442	37287.6		30.5984	3.57458
441	37462.3		30.6314	3.56331
440	38231.1		30.6651	3.56045
439	38359.3		30.6985	3.5442
438	37839.8		30.732	3.53378
437	37802.1		30.7652	3.53389
436	37524.6		30.7981	3.52234
435	36523		30.8317	3.51071
434	36240.5		30.8653	3.50727
433	36257		30.8984	3.4986
432	35458.2		30.9315	3.48678
431	36054.1		30.9648	3.48819
430	37181.9		30.9984	3.481
429	37769.6		31.032	3.47032
428	37240.8		31.0652	3.46681
427	36432.8		31.0982	3.4611
426	37246.2		31.1318	3.45138
425	37485		31.1654	3.44179
424	36747.9		31.1987	3.44316
423	36910.3		31.2318	3.43697
422	37240.5		31.2647	3.42632
421	36829.3		31.2984	3.42261
420	36358.5		31.3319	3.41766
419	36428.8		31.3653	3.40459
418	37585.7		31.3982	3.40034
417	38248.1		31.4314	3.38784
416	37467.1		31.4649	3.38081
415	37251		31.4989	3.37533
414	37801.2		31.5318	3.37579
413	36686.5		31.5649	3.37187
412	36114.7		31.5982	3.36453
411	37232.9		31.6319	3.35221
410	37397.9		31.6654	3.34377
409	36785.9		31.6987	3.33981
408	37579.8		31.7316	3.33157
407	37802.2		31.7651	3.32256
406	37474		31.7983	3.31998
405	37974.8		31.8321	3.31142
404	38316.8		31.8652	3.30478
403	37490.4		31.8981	3.29986
402	38111.6		31.9316	3.29536
401	40537.5		31.965	3.28946
400	40714.3		31.9988	3.28325
399	39594.2		32.0314	3.27985
398	37974.6		32.0648	3.26703
397	37029.3		32.0983	3.26496
396	37546.6		32.132	3.25572
395	37366.7		32.1652	3.24771
394	37253.8		32.1981	3.24655
393	37575.4		32.2318	3.24326
392	38550		32.2653	3.24098
391	39106		32.2987	3.23733
390	39066.3		32.3319	3.22978
389	38447		32.3648	3.22739
388	38024		32.3984	3.22343
387	37360.4		32.4319	3.21728
386	38226.2		32.4652	3.21327
385	38793.6		32.4984	3.21241
384	38393.5		32.5315	3.20584
383	38139.8		32.5649	3.19594
382	38384.6		32.5986	3.19464
381	39022.3		32.6319	3.1886
380	38881.4		32.6647	3.18398
379	38514.5		32.6982	3.16875
378	37848.1		32.7319	3.15955
377	37401		32.7654	3.15018
376	37641.3		32.7985	3.15457
375	38522.4		32.8317	3.14775
374	38994.3		32.8652	3.14132
373	38779.2		32.8983	3.13357
372	38748.6		32.932	3.12846
371	38745		32.965	3.12132
370	39212.2		32.9981	3.12045
369	38810.4		33.0316	3.12361
368	39197.9		33.0651	3.11609
367	39502.8		33.0985	3.10284
366	39799.7		33.1317	3.09101
365	39360.9		33.1649	3.08417
364	38623.7		33.1986	3.07765
363	39299.1		33.232	3.06897
362	39362.4		33.265	3.05889
361	39294.6		33.2981	3.05317
360	39783.2		33.3316	3.04468
359	39195.9		33.3651	3.03967
358	38829		33.3988	3.02984
357	38853.6		33.4319	3.02187
356	39100		33.4651	3.01909
355	39597.7		33.4985	3.01693
354	39507.6		33.532	3.00784
353	40646.5		33.5652	3.00236
352	41861.8		33.5981	2.99382
351	41426.1		33.6313	2.9898
350	41070.9		33.665	2.98423
349	44181.5		33.6988	2.97402
348	45666.5		33.7319	2.96935
347	43576.1		33.765	2.96021
346	40361.9		33.7983	2.95462
345	39240.3		33.832	2.94661
344	39890.6		33.8655	2.9404
343	39776		33.8986	2.93264
342	40066.4		33.9315	2.92573
341	40188.1		33.965	2.911
340	40304.7		33.9987	2.91201
339	40106.7		34.0321	2.8992
338	40091.7		34.0651	2.89823
337	40483.2		34.0982	2.89836
336	40519.3		34.1314	2.89341
335	40400.7		34.1652	2.8888
334	41283.3		34.1985	2.88342
333	40534.6		34.2315	2.87745
332	40196.7		34.2647	2.8742
331	40669.1		34.2986	2.86476
330	40960.4		34.3323	2.86028
329	41283.1		34.3655	2.85165
328	40900.7		34.3982	2.84577
327	40880.8		34.4316	2.84971
326	40907.3		34.4653	2.84556
325	41115.8		34.4988	2.84322
324	41088		34.5318	2.84033
323	40690.2		34.5649	2.83227
322	41720.7		34.5984	2.82749
321	43028.5		34.6316	2.82003
320	42212.3		34.6652	2.81332
319	40472.9		34.6985	2.80697
318	40823.4		34.7313	2.81029
317	42613.7		34.7648	2.8023
316	42728.5		34.7985	2.79812
315	42346		34.8319	2.79509
314	42447.1		34.8649	2.78758
313	42381.6		34.898	2.78131
312	42759.7		34.9321	2.78056
311	43072.8		34.9654	2.77514
310	43388		34.9989	2.77526
309	43422.5		35.0318	2.77136
308	43598.2		35.0648	2.7646
307	43153.5		35.0988	2.75681
306	43537		35.1317	2.73866
305	43347		35.1654	2.73526
304	43358.8		35.1983	2.72564
303	43922.1		35.2314	2.72691
302	43873.6		35.2652	2.71179
301	43307.1		35.2986	2.70639
300	42951.4		35.3315	2.69933
299	42678.5		35.3647	2.69524
298	42388.6		35.3982	2.69005
297	42140		35.4321	2.67564
296	41307.2		35.4653	2.66996
295	41912.9		35.4983	2.66553
294	42253.5		35.5318	2.66376
293	41272.3		35.5651	2.65606
292	40494.6		35.5989	2.64757
291	40950.6		35.6317	2.64399
290	42719.5		35.6649	2.6345
289	44700.5		35.6984	2.62465
288	48406.1		35.7318	2.62048
287	56404.6		35.7655	2.61328
286	74454.7		35.7982	2.60993
285	88600.9		35.8317	2.60651
284	77862.9		35.8653	2.60282
283	54354.5		35.8983	2.59707
282	41533		35.932	2.58905
281	40007.7		35.9644	2.5879
280	40267.3		35.9983	2.57339
279	39416.9		36.0321	2.57393
278	39428.3		36.0648	2.57304
277	39935.8		36.0988	2.56611
276	39941.8		36.1314	2.56157
275	39793.3		36.1651	2.55852
274	39518.2		36.1988	2.55811
273	39340.3		36.2315	2.5531
272	39992		36.2651	2.55227
271	40168.6		36.2981	2.54499
270	38728.2		36.3318	2.53719
269	39375.8		36.3652	2.53461
268	40469.9		36.3986	2.52755
267	40887.1		36.4319	2.52269
266	40821.9		36.4646	2.51932
265	40099.5		36.4986	2.5133
264	40218.2		36.532	2.50778
263	40782.1		36.5649	2.50262
262	39871.2		36.5983	2.49292
261	40149.6		36.6314	2.49087
260	40382.2		36.6655	2.48828
259	40304.4		36.6989	2.4796
258	40468.8		36.7316	2.47153
257	40240.8		36.7648	2.46768
256	40166.2		36.7984	2.46048
255	40057.4		36.8321	2.45644
254	40711.3		36.8653	2.45286
253	41298.4		36.8985	2.44739
252	41956.8		36.9314	2.44741
251	41248.2		36.9648	2.44286
250	40681.5		36.9988	2.43679
249	40782.9		37.0321	2.43231
248	40915.5		37.065	2.42796
247	41127.4		37.0981	2.41887
246	41409.6		37.1319	2.4122
245	40223		37.1653	2.4053
244	40367.4		37.1987	2.39653
243	40951.4		37.2315	2.39574
242	41937		37.2648	2.39279
241	41898.9		37.2986	2.38373
240	41696		37.332	2.37592
239	41807.3		37.3652	2.36585
238	42842.7		37.3982	2.35837
237	42357.7		37.4316	2.3554
236	42027.6		37.4652	2.35399
235	41419.5		37.4987	2.35022
234	40269.3		37.5317	2.33936
233	41492.7		37.5646	2.33516
232	41919.4		37.5983	2.32637
231	41767.7		37.6318	2.31708
230	41431.7		37.6652	2.31846
229	41399.6		37.6981	2.31492
228	41858.4		37.7315	2.30853
227	41444.8		37.765	2.30478
226	41563.9		37.7989	2.29482
225	41602.2		37.8321	2.28867
224	41015.2		37.865	2.27829
223	40677		37.898	2.27167
222	41509		37.932	2.2692
221	42308.5		37.9654	2.2553
220	42342.6		37.9986	2.2488
219	42589.4		38.0315	2.24913
218	41702.7		38.0649	2.24912
217	42080		38.0984	2.23831
216	42276.2		38.1319	2.22845
215	41782.6		38.165	2.22462
214	42436.3		38.1982	2.22237
213	42906.1		38.2317	2.21758
212	43117.4		38.2653	2.21489
211	42814.8		38.2986	2.20794
210	42886.6		38.3314	2.21016
209	43469.1		38.365	2.20835
208	43897.8		38.3984	2.20124
207	42801.4		38.4321	2.18799
206	43178.5		38.4648	2.18355
205	43782.9		38.4982	2.18061
204	44196.4		38.532	2.17758
203	44681.2		38.5653	2.1746
202	44081.3		38.5986	2.17302
201	44045.1		38.6317	2.17014
200	45244.3		38.6647	2.16536
199	45984.2		38.6986	2.15808
198	45829.1		38.7318	2.15539
197	45313		38.7652	2.15304
196	44691.7		38.7982	2.14548
195	44232.4		38.8314	2.14227
194	45945.8		38.8651	2.14283
193	53303.9		38.8987	2.13659
192	49424.7		38.9319	2.13146
191	46827.1		38.9649	2.12636
190	44565.2		38.9983	2.12648
189	44807		39.032	2.11391
188	45452.6		39.0652	2.10875
187	44891.8		39.0986	2.10284
186	45095.4		39.1318	2.09466
185	45872.6		39.165	2.08877
184	46315.7		39.1985	2.07923
183	46244.3		39.2317	2.07381
182	46238		39.2649	2.06871
181	47616.3		39.2978	2.05985
180	49007.3		39.3317	2.05468
179	48665.6		39.3655	2.04696
178	49451.2		39.3986	2.037
177	50918.8		39.4315	2.0312
176	51058.8		39.4652	2.02387
175	50278.3		39.4986	2.01945
174	49435.2		39.5324	2.01288
173	48425.9		39.565	2.006
172	47819.2		39.598	2.00349
171	47586		39.6315	1.99823
170	47600		39.6652	1.99117
169	47140.3		39.6988	1.98725
168	45973		39.7317	1.982
167	45417.5		39.7649	1.97422
166	43778.4		39.7984	1.97321
165	42494		39.8318	1.96611
164	40676.3		39.8653	1.95213
163	40261.4		39.898	1.95355
162	39605.8		39.9312	1.94615
161	38382		39.9651	1.94095
160	39948.9		39.9988	1.93953
159	41962.3		40.0322	1.93327
158	44608.9		40.0649	1.9308
157	53514.5		40.0983	1.92389
156	76495.4		40.132	1.92124
155	109942		40.1655	1.91493
154	125711		40.1987	1.90821
153	104657		40.2314	1.9051
152	71955.1		40.2651	1.89913
151	53058.5		40.2983	1.89284
150	45443.9		40.332	1.89045
149	43304.4		40.3654	1.88058
148	42878.6		40.3978	1.87516
147	42918.2		40.4316	1.87233
146	44141.3		40.4652	1.86973
145	45273.7		40.4986	1.86766
144	44059.5		40.5318	1.86688
143	43597.6		40.5647	1.86395
142	42942.7		40.5988	1.85592
141	41819.2		40.6319	1.84917
140	41064.9		40.6654	1.84625
139	40428		40.6981	1.83858
138	39167.3		40.7315	1.8394
137	38085.8		40.7654	1.83137
136	36927.7		40.7987	1.82262
135	36255		40.8319	1.81944
134	35045.2		40.865	1.81993
133	33656.8		40.898	1.81899
132	33018.4		40.9319	1.8136
131	31891.2		40.9651	1.81291
130	31984.1		40.9985	1.80549
129	32046.9		41.0312	1.80543
128	31808.9		41.0649	1.80039
127	32203.3		41.0988	1.79289
126	32767.5		41.1317	1.78762
125	33740.7		41.1649	1.78171
124	34770.9		41.1985	1.77648
123	39752.5		41.2318	1.77274
122	55846.2		41.2655	1.7717
121	87612.4		41.2985	1.7698
120	112898		41.3316	1.76075
119	100630		41.3654	1.75702
118	65620.8		41.3983	1.74853
117	38766		41.4318	1.74327
116	28274.6		41.465	1.7394
115	25334.4		41.4981	1.7347
114	23459		41.5319	1.72998
113	21362.2		41.565	1.72726
112	19929.8		41.5984	1.72568
111	18470.6		41.6316	1.7226
110	17707.3		41.6646	1.72203
109	17832.5		41.6988	1.72348
108	17615.6		41.7317	1.71649
107	18610.2		41.7652	1.71571
106	25132.4		41.7981	1.70788
105	50829.8		41.8318	1.70258
104	99332.9		41.8656	1.70315
103	123806		41.8987	1.69634
102	89547.6		41.9318	1.69361
101	43604.6		41.9645	1.69403
100	24663.7		41.9983	1.68776
99	21606.9		42.032	1.68727
98	20774.4		42.0652	1.6844
97	20298.9		42.0986	1.68313
96	19662.8		42.1312	1.67838
95	18909.2		42.1652	1.67764
94	18525.4		42.1986	1.67544
93	17660.7		42.2316	1.6733
92	16251.5		42.265	1.66912
91	15550.3		42.2977	1.66615
90	15578.4		42.3317	1.66023
89	15011.2		42.3654	1.65554
88	13589.8		42.3985	1.65049
87	12282.4		42.4317	1.65071
86	11679.5		42.4649	1.64836
85	11150.7		42.4984	1.6452
84	10460.7		42.532	1.64699
83	9581.91		42.5648	1.64432
82	8793.4		42.5982	1.6379
81	8490.82		42.6316	1.6281
80	8575.6		42.6651	1.62063
79	9150.82		42.6987	1.61701
78	11993.7		42.7319	1.61639
77	27020.4		42.7648	1.61104
76	60084.9		42.7984	1.61019
75	82450.1		42.832	1.6096
74	62333.7		42.8653	1.60117
73	27824		42.8982	1.59694
72	12302.5		42.9316	1.59546
71	9590.31		42.9654	1.59095
70	8959.58		42.9987	1.58748
69	8627.02		43.032	1.58281
68	8369.16		43.0648	1.57451
67	8068.91		43.0983	1.57477
66	8196.39		43.1317	1.56966
65	8322.31		43.1654	1.56477
64	8326.08		43.1986	1.5583
63	8417.96		43.2313	1.55571
62	8775.88		43.265	1.55272
61	8502.2		43.2987	1.54757
60	8514.29		43.3319	1.54676
59	8696.43		43.3651	1.54445
58	8748.96		43.3978	1.54168
57	8902.78		43.432	1.53984
56	9186.55		43.4652	1.53719
55	9386.42		43.4986	1.53385
54	9344.25		43.5318	1.52993
53	9646.2		43.565	1.5263
52	10075.8		43.5986	1.52621
51	10415.7		43.6319	1.52692
50	10573.8		43.6651	1.52814
49	10858.3		43.6983	1.52289
48	10666.9		43.7316	1.51844
47	9932.96		43.7652	1.51817
46	10305.1		43.7986	1.51692
45	10095.1		43.8317	1.51809
44	9004.76		43.8649	1.50992
43	8276.97		43.8982	1.508
42	8366.58		43.9323	1.50885
41	8173.13		43.9652	1.50367
40	7519.36		43.998	1.49738
39	7265.08		44.0317	1.49655
38	7335.08		44.0653	1.49623
37	6799.88		44.0988	1.49318
36	6510.14		44.1319	1.49573
35	6657.17		44.1649	1.49208
34	6488.25		44.1986	1.48835
33	6613.35		44.2316	1.48862
32	7444.47		44.2655	1.48308
31	8046.82		44.2982	1.47915
30	8681.75		44.3316	1.47269
29	10259		44.3651	1.47204
28	13447.8		44.3982	1.47167
27	19688.2		44.4319	1.47049
26	27885.8		44.4651	1.47023
25	33595.1		44.4983	1.46699
24	32045		44.5318	1.4633
23	23476.9		44.5655	1.46194
22	13074.6		44.5984	1.45944
21	5958.49		44.6316	1.45209
20	3281.28		44.665	1.45241
19	2634.24		44.6985	1.44795
18	2203.1		44.7319	1.44738
17	2147.39		44.7653	1.44398
16	2970.13		44.7981	1.44159
15	4302.07		44.8318	1.44211
14	5502.04		44.8652	1.44175
13	6444.37		44.8987	1.4367
12	7775.26		44.9315	1.43212
11	8859.46		44.9645	1.43015
10	8910.89		44.9985	1.42574
9	8689.95		45.0321	1.42256
8	9501.64		45.0653	1.42357
7	9227.87		45.0983	1.41931
6	7040.62		45.1315	1.41548
5	4177.49		45.1652	1.41492
4	1769.29		45.1988	1.40873
3	527.958		45.2318	1.40748
2	124.965		45.2649	1.40408
1	27.1799		45.2981	1.40285
0	15.6437		45.3319	1.40072
-1	4.54442		45.3656	1.40132
-2	0		45.3984	1.40058
-3	0		45.4314	1.39695
-4	3.96158		45.4651	1.39244
-5	10.6843		45.4985	1.39319
-6	5.36214		45.532	1.39058
-7	0		45.5646	1.39218
-8	0		45.5981	1.39166
-9	9.47479		45.6318	1.38783
-10	28.7115		45.6653	1.38539
			45.699	1.38046
			45.7316	1.38123
			45.7649	1.38273
			45.7985	1.38039
			45.8322	1.37826
			45.8654	1.37337
			45.8981	1.37571
			45.9316	1.37035
			45.965	1.36885
			45.9987	1.36932
			46.0318	1.36221
			46.0647	1.36272
			46.0982	1.36236
			46.1317	1.35603
			46.1651	1.35281
			46.1981	1.35182
			46.2315	1.35139
			46.2654	1.34899
			46.2989	1.34561
			46.3318	1.34783
			46.3648	1.34649
			46.3984	1.3426
			46.432	1.33872
			46.4656	1.34011
			46.4986	1.3343
			46.5315	1.33125
			46.5649	1.33228
			46.5986	1.33072
			46.6318	1.32813
			46.665	1.32827
			46.6981	1.32608
			46.7317	1.32198
			46.765	1.32067
			46.7983	1.31843
			46.8316	1.31553
			46.8649	1.31155
			46.8988	1.31047
			46.932	1.31161
			46.965	1.30321
			46.9981	1.29907
			47.0319	1.29848
			47.0653	1.29922
			47.0987	1.29495
			47.1319	1.29
			47.1648	1.28706
			47.1985	1.28501
			47.2318	1.28506
			47.2652	1.28079
			47.2981	1.27725
			47.3312	1.28095
			47.3655	1.28142
			47.3987	1.27786
			47.4318	1.27371
			47.4651	1.26997
			47.4982	1.26773
			47.532	1.26518
			47.5654	1.26134
			47.5984	1.26131
			47.6317	1.25737
			47.6649	1.25865
			47.6989	1.26036
			47.7319	1.25938
			47.765	1.25893
			47.798	1.25614
			47.8319	1.25374
			47.8654	1.24961
			47.8982	1.24834
			47.9317	1.24772
			47.9647	1.24647
			47.9986	1.24467
			48.0323	1.24287
			48.0652	1.24318
			48.0984	1.24146
			48.1317	1.24044
			48.1653	1.24021
			48.1986	1.2397
			48.2315	1.23764
			48.2647	1.23272
			48.2981	1.23347
			48.332	1.2349
			48.3655	1.23264
			48.3982	1.22955
			48.4313	1.22648
			48.465	1.22248
			48.4988	1.22207
			48.5319	1.22042
			48.5648	1.21624
			48.5981	1.21448
			48.632	1.21293
			48.6655	1.20925
			48.6984	1.20972
			48.7315	1.2082
			48.7651	1.2043
			48.7984	1.20406
			48.8321	1.20528
			48.8651	1.20154
			48.898	1.19915
			48.9315	1.19696
			48.9655	1.19502
			48.9986	1.19225
			49.0316	1.19358
			49.0647	1.19318
			49.0987	1.18983
			49.1319	1.19198
			49.1651	1.18935
			49.1982	1.18963
			49.2317	1.1929
			49.2654	1.19079
			49.2986	1.18597
			49.3318	1.1781
			49.365	1.18206
			49.3982	1.17935
			49.4318	1.17871
			49.465	1.17413
			49.4985	1.17601
			49.5316	1.1738
			49.5649	1.16955
			49.5986	1.17072
			49.6318	1.16789
			49.6651	1.16304
			49.6983	1.16425
			49.7316	1.16494
			49.7655	1.16095
			49.7984	1.16104
			49.8317	1.15876
			49.8653	1.15869
			49.8983	1.15853
			49.932	1.15372
			49.9649	1.15176
			49.9981	1.15008
			50.032	1.14968
			50.0649	1.14774
			50.0989	1.14289
			50.1315	1.14241
			50.1648	1.14324
			50.1988	1.14279
			50.2316	1.1403
			50.2656	1.13606
			50.2978	1.13644
			50.3318	1.13673
			50.3654	1.13381
			50.3982	1.13209
			50.4321	1.13199
			50.4648	1.12772
			50.4987	1.13034
			50.532	1.12835
			50.5651	1.12857
			50.5983	1.12452
			50.6314	1.12692
			50.6651	1.12428
			50.6983	1.12144
			50.7317	1.12149
			50.765	1.11885
			50.7982	1.11808
			50.8321	1.11495
			50.8654	1.11625
			50.8985	1.11482
			50.9316	1.11152
			50.9649	1.10949
			50.9989	1.10875
			51.032	1.10862
			51.065	1.10836
			51.0981	1.10667
			51.1318	1.10813
			51.1653	1.10113
			51.1985	1.10547
			51.2314	1.10475
			51.2646	1.10275
			51.2985	1.10325
			51.3322	1.09924
			51.3652	1.09996
			51.3981	1.09935
			51.4315	1.0969
			51.4653	1.0929
			51.4987	1.09445
			51.5318	1.09224
			51.565	1.09355
			51.5982	1.09337
			51.632	1.08975
			51.6654	1.0859
			51.6983	1.08626
			51.7312	1.08513
			51.765	1.08326
			51.7982	1.07911
			51.8318	1.07923
			51.8648	1.07966
			51.898	1.07829
			51.9317	1.07259
			51.9656	1.07135
			51.9986	1.07151
			52.0315	1.06817
			52.065	1.06681
			52.0987	1.06328
			52.1321	1.06511
			52.1653	1.06579
			52.1984	1.06606
			52.2316	1.06438
			52.2651	1.06048
			52.2986	1.05838
			52.3316	1.05576
			52.3646	1.05582
			52.3983	1.05416
			52.432	1.0462
			52.465	1.04608
			52.4982	1.04992
			52.5318	1.04826
			52.5651	1.04977
			52.5988	1.04539
			52.6317	1.04566
			52.6648	1.04787
			52.6985	1.04579
			52.732	1.0446
			52.7652	1.04776
			52.7984	1.04483
			52.8316	1.04187
			52.8652	1.04443
			52.8985	1.04231
			52.9317	1.04194
			52.9648	1.03945
			52.9982	1.03982
			53.0317	1.03729
			53.0652	1.0335
			53.0986	1.03109
			53.1316	1.02726
			53.165	1.02944
			53.1987	1.02543
			53.2319	1.02521
			53.2651	1.02585
			53.298	1.02281
			53.3316	1.01959
			53.3654	1.02023
			53.3984	1.01835
			53.4071	1.0182

## Sheet: Figure 2
	Fig. 2d Top									Fig. 2d Bottom							Fig. 2e				Fig. 2f					Fig. 2g
	Strain	Stress	Strain	Stress	Strain	Stress	Strain	Stress		Strain	Stress	Strain	Stress	Strain	Stress		Strain	Temperature	Stress		Strain	Stress	Strain	Stress		Temperature	Tensile strength retention rate	Young's modulus
	%	Mpa	%	Mpa	%	Mpa	%	Mpa		%	Mpa	%	Mpa	%	Mpa		%	℃	Mpa		%	Mpa	%	Mpa		℃	%	GPa
	15		PAR		30°		75°			60°		30°		90°			0.0036	900	0.442449		1300 ℃		1400 ℃			900	100	2.116
	-0.0008	0.0550125	-0.00072	0.11716	0.0016	0.162256	-0.00192	0.0584944		-0.00354	0.0548737	0.284364	5.21116	-0.015678	0.34084		0.333	900	7.4142		0.0036	0.22797	0	10.2075		1000	98	2.097
	0.0825	4.79585	0.1494	16.9834	0.185733	22.9919	0.19832	8.73569		0.04143	0.147023	0.576288	6.58287	0.084708	2.26779		0.9774	900	41.2689		0.333	3.82175	0.17707	13.8244		1100	96	2.076
	0.21712	22.2356	0.3915	70.1555	0.439933	76.0593	0.5204	25.0978		0.14379	0.725493	0.842832	7.4498	0.363714	12.3251		1.491	900	69.529		0.9774	21.2726	0.44153	15.275		1200	90	1.912
	0.3305	37.0477	0.5949	108.69	0.665067	110.735	0.79336	37.9401		0.22029	0.948308	1.11942	8.29667	0.565422	21.3639		1.9869	900	99.0306		1.491	35.8397	0.66587	13.8073		1300	52	1.091
	0.4425	51.0889	0.7965	141.629	0.889333	122.772	1.06248	48.4086		0.29643	1.24904	1.38974	9.15067	0.76245	34.1562		2.4933	900	129.809		1.9869	51.0467	0.88933	13.0275
	0.5534	63.0663	0.9945	173.058	1.10893	149.763	1.32696	52.9902		0.37152	1.48266	1.66266	10.1469	0.957684	53.5579		2.9964	900	159.288		2.4933	66.9118	1.10973	10.6987
	0.6652	71.6712	1.1979	195.688	1.33167	173.786	1.59608	55.1848		0.44661	1.81959	1.9278	11.2796	1.15378	76.0251		3.5064	900	171.857		2.9964	82.107	1.33327	8.93304
	0.7771	79.9013	1.3986	220.385	1.56073	158.803	1.86528	62.5874		0.52098	2.47541	2.19553	12.6881	1.34534	99.8245		4.0128	900	146.616		3.5064	88.5862	1.55833	7.63963
	0.8865	89.6768	1.5957	253.029	1.78107	124.307	2.12784	72.1665		0.59466	3.21817	2.47223	14.5556	1.53777	123.905		4.512	900	130.031		4.0128	75.5753	1.77713	6.94487
	0.997	102.152	1.7955	283.812	2.00222	113.546	2.3932	81.2371		0.67149	4.59692	2.73996	16.9839	1.73854	146.508		5.001	900	120.117		4.512	67.0264	1.99907	6.35929
	1.1095	114.492	1.9971	312.919	2.22573	105.584	2.66336	90.5779		0.74658	6.14028	3.01288	20.5029	1.93378	161.002		5.5038	900	117.08		5.001	61.916	2.2226	5.78973
	1.2205	125.493	2.1978	343.821	2.44927	91.2189	2.92968	97.8888		0.82167	8.2132	3.27672	25.6878	2.13268	157.831		5.9961	900	105.867		5.5038	60.3507	2.44693	5.20964
	1.3305	136.742	2.394	374.294	2.66807	80.6424	3.1932	100.888		0.89568	10.6545	3.54704	34.1019	2.32417	150.806		6.513	900	93.2448		5.9961	54.5705	2.66493	4.79761
	1.4425	149.009	2.5974	403.5	2.89242	67.6679	3.46232	97.9214		0.97041	13.5701	3.82115	48.7173	2.51846	142.583		7.0053	900	80.3454		6.513	48.0643	2.89	4.38472
	1.554	161.644	2.7981	428.858	3.11587	47.3465	3.7296	62.826		1.04658	17.0151	4.08899	72.8259	2.7183	127.273		7.5084	900	77.1747		7.0053	41.4152	3.11273	3.99741
	1.6645	174.155	2.9979	451.057	3.33467	40.8683	3.99504	42.812		1.12059	20.5891	4.3592	107.446	2.90987	124.654		8.0043	900	66.5946		7.5084	39.7808	3.33393	3.69326
	1.7751	186.09	3.1959	469.613	3.55587	36.4802	4.2604	37.6494		1.19637	24.4864	4.62575	145.449	3.10596	118.303		8.5035	900	64.5887		8.0043	34.3271	3.55347	3.44435
	1.888	193.294	3.4452	262.809	3.78093	32.9336	4.53144	30.9047		1.27074	28.1701	4.89726	171.68	3.29932	116.081		8.9994	900	64.9991		8.5035	33.2931	3.77933	3.18857
	1.9985	202.379	3.6099	29.1306	4.00207	25.736	4.79688	25.393		1.34478	31.8007	5.17147	150.279	3.49362	110.026		9.4953	900	62.3819		8.9994	33.5047	3.99973	2.97101
	2.109	207.452	3.798	23.9179	4.22247	21.283	5.06128	21.1652		1.42128	35.763	5.44039	126.5	3.69073	106.682		10.0053	900	55.9039		9.4953	32.1556	4.22087	2.77032
	2.2215	195.513	3.9996	18.5095	4.44522	18.2808	5.33144	18.2245		1.49601	39.8208	5.70942	127.874	3.88596	100.26		10.5081	900	52.5295		10.0053	28.8164	4.4436	2.59523
	2.3365	178.057	4.2003	13.4396	4.66953	15.9292	5.60816	15.7739		1.57074	43.8797	5.97726	115.519	4.08112	97.1481		11.0112	900	49.8225		10.5081	27.0771	4.66713	2.43305
	2.446	146.169	4.4001	9.71285	4.89147	13.5975	5.87072	13.7256		1.64475	47.7996	6.25007	99.7959	4.27175	93.026		11.5035	900	45.4209		11.0112	25.6817	4.88987	2.28483
	2.5545	140.535	4.5981	6.54597	5.11107	11.515	6.1304	11.7319		1.7202	51.6061	6.52169	91.4315	4.46971	82.5073		12.0099	900	43.184		11.5035	23.4128	5.10947	2.15067
	2.667	137.002	4.8006	3.6734	5.33613	9.67978	6.40056	10.1036		1.79598	55.052	6.78942	88.1939	4.66588	75.0952		12.4986	900	40.3187		12.0099	22.2598	5.33453	2.02553
	2.7775	134.013	5.0013	0.449964	5.55807	7.79959	6.66592	8.85156		1.87035	58.6539	7.05845	86.276	4.86018	71.2176		12.9945	900	38.8681		12.4986	20.7828	5.55573	1.90952
	2.8885	131.731	5.2002	-1.62029	5.77927	5.92044	6.93224	7.74914		1.9458	61.7491	7.32996	82.0297	5.05448	63.0969		13.5045	900	36.558		12.9945	20.0351	5.77847	1.80829
	2.999	129.581	5.4	-3.75269	6.00193	4.27421	7.1976	6.77164		2.02017	64.6914	7.60288	84.378	5.24784	62.154		14.0109	900	34.4361		13.5045	18.8443	5.9996	1.70238
	3.111	127.527	5.6016	-6.33058	6.22547	2.64279	7.4668	5.83164		2.09631	67.8778	7.87061	81.7542	5.44495	60.5606		14.5104	900	30.7064		14.0109	17.7506	6.22393	1.5982
	3.2215	126.074	5.7987	-8.15799	6.44587	1.2899	7.73216	5.03867		2.17104	71.4368	8.13964	74.4525	5.64104	57.6666		15.0027	900	29.6879		14.5104	15.828	6.44347	1.5169
	3.332	124.295	5.9976	-10.1281	6.66628	0.0555028	7.99664	4.31485		2.24613	75.3262	8.40996	67.0866	5.83627	54.9973		15.5055	900	27.9302		15.0027	15.3031	6.66467	1.43933
	3.444	123.039	6.2001	-11.7996	6.89213	-1.01117	8.26584	3.63636		2.32014	79.5171	8.68028	60.4757	6.02963	53.4324		16.0014	900	27.0498		15.5055	14.397	6.88893	1.34435
	3.556	121.564	6.3999	-13.1381	7.11327	-2.03078	8.534	2.95043		2.39559	83.642	8.9518	53.7238	6.223	50.6918		16.4937	900	25.8175		16.0014	13.9432	7.11167	1.28951
	3.665	120.269	6.5988	-14.3541	7.33442	-2.96774	8.79656	2.32763		2.47104	87.7558	9.22082	49.7793	6.4201	49.3135		17.0037	900	23.9505		16.4937	13.308	7.33287	1.21705
	3.7765	119.231	6.7968	-15.5841	7.55482	-3.79407	9.06384	1.68581		2.54646	91.1192	9.48985	48.3046	6.61619	46.4619		17.5137	900	23.6418		17.0037	12.3456	7.5532	1.16226
	3.889	118.093	7.0011	-16.5621	7.78147	-4.64746	9.334	1.12609		2.62083	95.166	9.75629	48.5025	6.81049	44.0287		18.0024	900	23.1677		17.5137	12.1865	7.77987	1.10018
	3.9995	116.614	7.2	-17.5837	8.00187	-5.43555	9.5984	0.583812		2.69556	99.1958	10.0305	47.9201	7.00385	41.2644		18.5052	900	22.529		18.0024	11.9421	8.00027	1.05047
	4.11	115.448	7.398	-18.3997	8.22222	-6.15418	9.86384	0.0819715		2.77029	102.815	10.3033	47.175	7.19909	38.9963		19.0011	900	21.46		18.5052	11.6129	8.21987	0.99714
	4.2215	114.321	7.5987	-19.1962	8.44573	-6.85842	10.132	-0.376421		2.8461	106.921	10.5686	46.0548	7.39619	37.0793		19.5006	900	20.3727		19.0011	11.0618	8.44493	0.93298
	4.334	113.14	7.8012	-19.9191	8.67162	-7.51095	10.4022	-0.852894		2.92119	110.714	10.8376	45.5781	7.59049	35.4256		19.9929	900	19.5125		19.5006	10.5014	8.66927	0.88513
	4.443	112.086	7.9983	-20.6193	8.88882	-8.10684	10.6628	-1.22279		2.99484	114.818	11.1091	45.4186	7.78385	33.9		20.5029	900	18.6681		19.9929	10.058	8.8888	0.83805
	4.5555	111.142	8.1999	-21.2662	9.11393	-8.65481	10.933	-1.59219		3.06921	118.551	11.3794	44.9533	7.97815	32.2138		21.0129	900	17.9		20.5029	9.62273	9.11233	0.79023
	4.6665	110.134	8.4006	-21.8819	9.33587	-9.17998	11.1993	-1.99185		3.14502	122.613	11.6522	44.0788	8.17331	30.5799		21.5052	900	16.826		21.0129	9.22682	9.33427	0.73903
	4.7775	109.129	8.6004	-22.4393	9.55942	-9.68048	11.4666	-2.37708		3.22152	126.486	11.9201	43.4611	8.37041	29.6348		22.0044	900	16.2802		21.5052	8.67321	9.5578	0.70508
	4.887	108.225	8.7975	-22.9874	9.77742	-10.0859	11.7291	-2.74437		3.29553	130.587	12.1878	43.346	8.56471	28.5088		22.5039	900	13.6684		22.0044	8.39185	9.7758	0.64435
	4.9995	107.358	8.9991	-23.5492	10.0017	-10.5172	11.9992	-3.09243		3.37026	134.067	12.4606	42.1679	8.75807	27.3258		23.0067	900	13.2273		22.5039	7.04557	10.0001	0.61513
	5.111	106.421	9.2016	-24.1058	10.2252	-10.9162	12.2665	-3.42823		3.44571	137.757	12.7322	41.7158	8.9551	26.3972		23.4921	900	12.763		23.0067	6.81822	10.2245	0.57246
	5.2215	105.584	9.3978	-24.6759	10.4448	-11.3343	12.5318	-3.76636		3.52149	140.353	13.0013	40.3746	9.15034	25.782		24.0021	900	12.3232		23.4921	6.57887	10.4425	0.53778
	5.332	104.758	9.5994	-25.2536	10.6683	-11.7697	12.7963	-4.09193		3.59622	144.42	13.2677	37.1614	9.34651	25.1882		24.5085	900	11.8199		24.0021	6.35214	10.6667	0.50643
	5.443	103.877	9.7974	-25.8258	10.8895	-12.1617	13.0636	-4.38912		3.67023	148.101	13.538	36.4516	9.53893	24.7151		25.0113	900	11.3901		24.5085	6.09271	10.8879	0.47199
	5.5555	103.152	9.9999	-26.3226	11.1138	-12.5918	13.3328	-4.64428		3.74496	151.676	13.8108	35.2083	9.73323	24.2432		25.5036	900	11.017		25.0113	5.87121	11.1114	0.43921
	5.6655	102.398	10.1988	-26.7892	11.3334	-12.919	13.5972	-4.92379		3.82146	154.136	14.0786	33.8403	9.93034	23.7836		26.01	900	10.5942		25.5036	5.67885	11.3326	0.4063
	5.7765	101.646	10.3995	-27.202	11.5569	-13.2047	13.8635	-5.16038		3.89586	157.538	14.3515	32.8982	10.1237	23.4206		26.4987	900	10.1523		26.01	5.46093	11.5553	0.37602
	5.8885	100.81	10.6002	-27.5709	11.7796	-13.4862	14.1327	-5.38512		3.972	159.686	14.6179	32.4897	10.3207	23.0083		27.0018	900	9.77789		26.4987	5.23312	11.7781	0.34923
	5.999	100.189	10.7991	-27.9108	12.0016	-13.7684	14.3981	-5.60998		4.04601	158.434	14.8882	32.2166	10.5141	22.6143		27.501	900	9.46192		27.0018	5.04015	12	0.32347
	6.11	99.5405	10.998	-28.1932	12.2227	-14.0113	14.6635	-5.81396		4.12038	161.795	15.1599	31.2239	10.7084	22.2683		28.0077	900	9.09986		27.501	4.87728	12.2211	0.29573
	6.2225	99.0693	11.2005	-28.4816	12.4478	-14.2575	14.9336	-6.02342		4.19583	165.354	15.4314	31.0277	10.9046	21.9408		28.5105	900	8.78777		28.0077	4.69065	12.4455	0.27027
	6.333	98.4705	11.4003	-28.7361	12.669	-14.4493	15.199	-6.18154		4.27092	168.028	15.7004	30.544	11.0989	21.5929		29.0133	900	8.4998		28.5105	4.52978	12.6674	0.24222
	6.443	97.9777	11.5983	-29.0018	12.8893	-14.6725	15.4634	-6.36243		4.34529	171.551	15.9681	30.1889	11.2949	21.3096		29.5056	900	8.17718		29.0133	4.38134	12.8878	0.22319
	6.554	97.5925	11.7981	-29.24	13.1113	-14.8762	15.7298	-6.53375		4.42002	174.288	16.2384	29.4811	11.4875	21.0134		29.9946	900	7.82755		29.5056	4.21504	13.1097	0.19435
	6.668	97.1428	12.0024	-29.4645	13.3379	-15.1064	16.0027	-6.68145		4.49544	175.069	16.5101	29.0232	11.6827	20.777		30.501	900	7.55682		29.9946	4.03482	13.3356	0.17803
	6.777	96.7456	12.2004	-29.7042	13.5575	-15.3084	16.2653	-6.82596		4.57125	174.695	16.7816	28.9623	11.8788	20.496		31.0038	900	7.27442		30.501	3.89527	13.5567	0.14551
	6.887	96.3743	12.3975	-29.9141	13.7771	-15.4627	16.5288	-6.95422		4.64811	172.22	17.0506	28.6192	12.0749	20.2719		31.5069	900	6.99861		31.0038	3.7497	13.7755	0.12531
	6.9995	95.9305	12.6	-30.1499	14.0022	-15.6237	16.7989	-7.10856		4.72353	166.615	17.3183	27.6752	12.2702	20.0597		32.0025	900	6.73069		31.5069	3.60753	14.0007	0.10557
	7.111	95.4326	12.7998	-30.3487	14.2242	-15.8229	17.0662	-7.23096		4.7958	167.959	17.5887	27.7073	12.4635	19.8163		32.5125	900	6.45748		32.0025	3.46943	14.2226	0.08718
	7.2205	94.9653	12.9987	-30.5688	14.4453	-15.9788	17.3297	-7.35601		4.87158	170.281	17.8603	27.5943	12.6588	19.641		33.0015	900	6.1777		32.5125	3.3286	14.4437	0.0703
	7.332	94.5667	13.1976	-30.7554	14.6665	-16.124	17.597	-7.49573		4.94772	162.301	18.1318	27.4487	12.8558	19.4493		33.4971	900	5.92769		33.0015	3.18438	14.6649	0.04972
	7.444	94.0246	13.401	-30.9724	14.8916	-16.2922	17.8661	-7.62188		5.02068	164.551	18.3996	27.2441	13.0501	19.301		33.9966	900	5.63469		33.4971	3.05551	14.89	0.0263
	7.5555	93.5	13.5999	-31.1451	15.1143	-16.4162	18.1334	-7.73824		5.09649	163.753	18.6635	27.0285	13.2444	19.1718		34.5102	900	5.40224		33.9966	2.90448	15.1119	0.00615
	7.6645	93.1426	13.7988	-31.3214	15.3339	-16.5576	18.395	-7.85308		5.17122	162.273	18.9389	26.8977	13.4387	19.0156		34.9989	900	5.15037		34.5102	2.78466	15.3323	-0.01278
	7.778	92.6566	13.9977	-31.5051	15.5574	-16.6825	18.667	-7.97496		5.24664	162.187	19.2118	26.7123	13.6339	18.8658		35.5053	900	4.89924		34.9989	2.65483	15.5551	-0.02643
	7.8885	92.0103	14.2011	-31.6875	15.7801	-16.8345	18.9324	-8.09771		5.32245	158.03	19.4821	26.4961	13.83	18.729		36.0084	900	4.63608		35.5053	2.52538	15.7793	-0.04335
	7.9985	91.5269	14.3982	-31.8865	16.0005	-16.9574	19.1969	-8.21156		5.39895	152.474	19.7499	26.3629	14.0262	18.5752		36.5076	900	4.3716		36.0084	2.38973	15.9989	-0.06051
	8.1105	91.1154	14.5998	-32.0425	16.2241	-17.0945	19.465	-8.31927		5.47224	149.508	20.015	25.8254	14.2186	18.4478		36.9927	900	4.13944		36.5076	2.2534	16.2217	-0.08018
	8.222	90.5827	14.8005	-32.2212	16.4468	-17.2128	19.7323	-8.42793		5.5491	127.217	20.2904	24.982	14.412	18.0107		37.4994	900	3.89059		36.9927	2.13373	16.446	-0.10032
	8.3335	90.1926	14.9994	-32.3841	16.6695	-17.3291	20.0006	-8.53843		5.62242	124.861	20.562	24.9839	14.61	17.8348		38.0058	900	3.65449		37.4994	2.00546	16.6671	-0.10992
	8.4425	89.7482	15.1983	-32.5373	16.8891	-17.5106	20.2622	-8.62947		5.69784	117.838	20.831	25.0037	14.8052	17.6469		38.505	900	3.44984		38.0058	1.88376	16.8875	-0.12832
	8.5555	89.2759	15.4008	-32.6871	17.1134	-17.6188	20.5333	-8.72272		5.77506	102.52	21.0975	24.271	14.9995	17.4812		39.0009	900	3.30826		38.505	1.77827	17.1126	-0.13743
	8.6665	88.8039	15.6006	-32.8429	17.3361	-17.685	20.7996	-8.82819		5.84661	97.4602	21.3665	23.8386	15.1929	17.3334		39.5073	900	3.11265		39.0009	1.70529	17.3345	-0.15149
	8.7765	88.318	15.7977	-32.9912	17.5557	-17.7739	21.063	-8.91088		5.92134	92.6923	21.6394	23.6823	15.3863	17.1742		40.0068	900	2.90701		39.5073	1.60446	17.5541	-0.16336
	8.8875	87.8773	15.9984	-33.1656	17.7777	-17.8806	21.3303	-8.99765		5.99784	90.6132	21.9135	23.5757	15.5842	17.0152		40.4991	900	2.69681		40.0068	1.49846	17.7769	-0.17525
	9	87.602	16.2	-33.3131	18.0019	-17.9771	21.5995	-9.09951		6.07257	88.9649	22.1813	23.4179	15.7813	16.9039		41.0019	900	2.52183		40.4991	1.39011	18.0004	-0.19481
	9.111	87.1385	16.3998	-33.4512	18.2255	-18.0735	21.8658	-9.20064		6.14799	84.6183	22.4477	23.3035	15.9756	16.7515		41.5014	900	2.30627		41.0019	1.29991	18.2239	-0.22662
	9.2205	86.7079	16.5969	-33.5414	18.4435	-18.1706	22.1294	-9.28086		6.22203	82.7283	22.718	23.1732	16.1671	16.6479		42.0042	900	2.13018		41.5014	1.1888	18.4419	-0.35134
	9.3325	86.2683	16.7985	-33.6744	18.6678	-18.2669	22.3976	-9.35875		6.2964	81.4351	22.9909	23.0905	16.3642	16.3813		42.5037	900	1.92351		42.0042	1.09803	18.667	-0.06597
	9.445	85.8121	17.001	-33.8037	18.8929	-18.3301	22.6677	-9.44028		6.37218	80.2418	23.2611	22.9667	16.5603	16.3254		43.0101	900	1.71376		42.5037	0.9915	18.8905	-0.2892
	9.5545	85.3487	17.1999	-33.9457	19.1133	-18.4555	22.9312	-9.53007		6.44727	79.2217	23.5264	22.8568	16.7564	16.2224		43.5024	900	1.55815		43.0101	0.88338	19.1117	-0.38774
	9.665	84.9195	17.3979	-34.0515	19.3329	-18.5444	23.1966	-9.59226		6.52095	78.3905	23.7967	22.7758	16.948	16.1048		44.0019	900	1.39653		43.5024	0.80317	19.3313	-0.29857
	9.7775	84.4888	17.6004	-34.1925	19.5571	-18.6849	23.4658	-9.67675		6.59568	77.6024	24.0682	22.6401	17.1432	15.991		44.5011	900	1.27087		44.0019	0.71986	19.5556	-0.34278
	9.8885	83.9138	17.8002	-34.3141	19.7807	-18.7332	23.7321	-9.74487		6.67146	76.8852	24.3411	22.5348	17.3385	15.8856		45.0006	900	1.1012		44.5011	0.65509	19.7791	-0.43368
	9.999	83.4788	17.9982	-34.4272	20.0003	-18.7894	23.9974	-9.80576		6.74724	75.8817	24.6114	22.4523	17.5346	15.7859		45.5001	900	0.932209		45.0006	0.56763	19.9987	-0.21461
	10.11	83.0834	18.1989	-34.5554	20.223	-18.8627	24.2638	-9.8751		6.82197	74.8266	24.8766	22.3354	17.7307	15.6881		46.0065	900	0.778309		45.5001	0.48052	20.2214	0.34304
	10.223	82.5988	18.4005	-34.702	20.4473	-18.8906	24.5349	-9.94009		6.89565	74.2751	25.1494	22.2499	17.9232	15.5865		46.5093	900	0.696324		46.0065	0.40119	20.4449	0.40854
	10.3325	82.2075	18.5994	-34.8227	20.6685	-18.942	24.7974	-10.0109		6.9711	73.489	25.4197	22.1938	18.1175	15.4866		47.0016	900	0.56811		46.5093	0.35893	20.6669	0.49035
	10.443	81.7685	18.7983	-34.9519	20.8896	-19.0149	25.0628	-10.0997		7.04652	72.9368	25.6927	22.0831	18.3136	15.3968		47.5011	900	0.425752		47.0016	0.29284	20.8881	-0.51331
	10.5555	81.4074	18.9999	-35.0783	21.1131	-19.1284	25.333	-10.173		7.12233	72.4651	25.9617	21.9594	18.5106	15.2936		47.9967	900	0.350849		47.5011	0.21946	21.1108	-0.30569
	10.6665	81.0601	19.1997	-35.1783	21.3359	-19.2216	25.5993	-10.2388		7.1967	71.9327	26.2281	21.8138	18.7049	15.2227		48.5034	900	0.2218		47.9967	0.18085	21.3343	0.66021
	10.777	80.6439	19.3986	-35.2693	21.557	-19.2939	25.8646	-10.2964		7.27107	69.5369	26.4984	21.7376	18.8983	15.1243		49.0026	900	0.117486		48.5034	0.11433	21.5547	1.54821
	10.8875	80.2813	19.5993	-35.3763	21.779	-19.366	26.13	-10.3494		7.34721	66.0335	26.77	21.6556	19.0935	15.0488		49.509	900	0.0345902		49.0026	0.06056	21.7766	2.69134
	11	80.0235	19.8009	-35.4807	22.0033	-19.4531	26.4002	-10.4061		7.42194	65.5885	27.0403	21.5573	19.2897	14.9722		50.0049	900	-0.0720904		49.509	0.01783	22.0017	2.99844
	11.11	79.698	19.9989	-35.589	22.2244	-19.4993	26.6646	-10.444		7.49703	64.9536	27.3093	21.486	19.4858	14.8843		50.5044	900	-0.183466		50.0049	-0.03716	22.2221	2.76286
	11.221	79.3609	20.1978	-35.6869	22.4448	-19.5734	26.93	-10.5024		7.57245	64.2916	27.5757	21.3853	19.681	14.8012		51.0003	900	-0.305026		50.5044	-0.09457	22.4432	2.39732
	11.333	79.0439	20.4012	-35.7707	22.6699	-19.634	27.1991	-10.5621		7.64613	63.6144	27.8487	21.3603	19.8735	14.7241		51.4995	900	-0.407769		51.0003	-0.15723	22.6675	1.45207
	11.4445	78.7228	20.6001	-35.8608	22.8919	-19.6702	27.4664	-10.6099		7.72086	62.9561	28.119	21.2951	20.0678	14.6055		51.999	900	-0.493575		51.4995	-0.21019	22.8903	0.40731
	11.554	78.3625	20.7981	-35.9806	23.1107	-19.7504	27.7299	-10.6517		7.79631	62.2823	28.3905	21.2241	20.263	14.5335		52.5054	900	-0.59622		51.999	-0.25442	23.1099	-0.20209
	11.6655	78.1543	20.9988	-36.074	23.3334	-19.8202	27.9972	-10.6997		7.87245	61.6691	28.6595	21.14	20.4619	14.47		53.0082	900	-0.663325		52.5054	-0.30733	23.3318	-0.46564
	11.7775	77.8212	21.2004	-36.1744	23.5585	-19.9048	28.2664	-10.7656		7.94682	59.3811	28.9273	21.109	20.6544	14.3897		53.5113	900	-0.776563		53.0082	-0.34192	23.5569	-0.46719
	11.8885	77.425	21.4002	-36.233	23.7796	-19.9566	28.5327	-10.8183		8.02014	58.9278	29.2002	21.0688	20.8459	14.3262		54.0072	900	-0.868557		53.5113	-0.40029	23.7781	-0.45788
	11.998	77.0167	21.5964	-36.286	23.9992	-20.032	28.7953	-10.857		8.09628	58.4579	29.4705	21.0234	21.043	14.2496		54.5028	900	-0.961561		54.0072	-0.44771	23.9969	-0.46409
	12.11	76.7043	21.7998	-36.3498	24.2235	-20.1101	29.0644	-10.8943		8.17137	57.9239	29.742	20.9302	21.24	14.2037		55.0023	900	-1.07763		54.5028	-0.49565	24.2227	-0.48376
	12.222	76.4364	22.0005	-36.4174	24.447	-20.1724	29.3326	-10.9583		8.24715	57.4314	30.0086	20.8697	21.4362	14.1138		55.4946	900	-1.175		55.0023	-0.55548	24.4455	-0.47677
	12.332	76.071	22.1985	-36.5267	24.6674	-20.2231	29.5971	-11.0028		8.32119	56.8284	30.2776	20.8086	21.6286	14.0535		56.0082	900	-1.24876		55.4946	-0.60567	24.6658	-0.47843
	12.4435	75.8008	22.3992	-36.6166	24.8901	-20.2711	29.8644	-11.0447		8.39556	56.2744	30.5517	20.7616	21.822	13.9857		56.5074	900	-1.31388		56.0082	-0.64369	24.8893	-0.47657
	12.556	75.4936	22.6008	-36.7054	25.1145	-20.3022	30.1345	-11.0964		8.47206	55.301	30.822	20.6933	22.0199	13.909		57.0105	900	-1.354		56.5074	-0.67726	25.1121	-0.48349
	12.666	75.1784	22.8006	-36.7839	25.3356	-20.359	30.399	-11.1365		8.54748	53.6658	31.0897	20.594	22.2161	13.8461		57.5064	900	-1.4357		57.0105	-0.69794	25.3348	-0.48777
	12.776	74.8744	22.9977	-36.8576	25.5544	-20.3965	30.6625	-11.1795		8.62185	53.2397	31.3575	20.5708	22.4104	13.78		58.0056	900	-1.50701		57.5064	-0.74005	25.5536	-0.49278
	12.888	74.5179	23.1993	-36.9616	25.7803	-20.4395	30.9316	-11.2152		8.69625	52.7175	31.6303	20.4632	22.6028	13.7071		58.4979	900	-1.55644		58.0056	-0.77681	25.7787	-0.49423
	13	74.2458	23.4009	-37.0258	26.003	-20.5055	31.1998	-11.2542		8.77167	52.1965	31.9006	20.4696	22.799	13.6389		58.9866	900	-1.63478		58.4979	-0.80229	26.0007	-0.49474
	13.1105	73.979	23.5998	-37.1138	26.2242	-20.5267	31.4652	-11.2901		8.84712	51.5648	32.1709	20.3652	22.996	13.5775		59.5038	900	-1.73347		58.9866	-0.84267	26.2226	-0.50318
	13.2205	73.7368	23.7978	-37.1951	26.4445	-20.5728	31.7287	-11.328		8.92254	51.0421	32.4387	20.7114	23.1922	13.5225		60.0066	900	-1.82106		59.5038	-0.89354	26.4429	-0.50668
	13.333	73.3038	23.9994	-37.269	26.6681	-20.6388	31.9988	-11.359		8.99694	50.6029	32.7051	20.4625	23.3856	13.4756		60.5061	900	-1.89821		60.0066	-0.93869	26.6665	-0.50543
	13.444	73.0217	24.1992	-37.3388	26.8908	-20.689	32.2661	-11.3939		9.07059	50.1304	32.978	20.2984	23.5771	13.4175		61.0053	900	-1.96318		60.5061	-0.97846	26.89	-0.50939
	13.554	72.8219	24.3981	-37.4263	27.1111	-20.726	32.5296	-11.4353		9.14604	49.6467	33.2495	20.1868	23.7732	13.3431		61.5084	900	-2.05832		61.0053	-1.01195	27.1096	-0.51574
	13.666	72.5253	24.5988	-37.4977	27.3347	-20.7794	32.7988	-11.4645		9.22182	49.2015	33.5224	20.0439	23.9694	13.2615		61.9971	900	-2.11945		61.5084	-1.06099	27.3331	-0.51813
	13.7775	72.287	24.8013	-37.5881	27.559	-20.8317	33.0661	-11.4915		9.29655	48.771	33.7889	19.9863	24.1655	13.1862		62.4966	900	-2.2026		61.9971	-1.0925	27.5574	-0.52351
	13.8875	72.0206	24.9975	-37.6382	27.7778	-20.8604	33.3305	-11.5372		9.37128	48.3545	34.0592	20.1343	24.3589	13.128		62.9994	900	-2.25542		62.4966	-1.13536	27.7762	-0.52047
	13.9985	71.7904	25.1982	-37.6841	28.0013	-20.8357	33.5959	-11.5543		9.44565	47.8681	34.3308	20.0153	24.5523	13.0912		63.5094	900	-2.27905		62.9994	-1.16259	27.9989	-0.52523
	14.111	71.5094	25.3998	-37.752	28.2248	-20.8953	33.866	-11.5912		9.52182	47.3974	34.601	19.9367	24.7493	13.0424		64.0089	900	-2.31673		63.5094	-1.17477	28.2233	-0.5275
	14.222	71.2106	25.5996	-37.8317	28.4468	-20.9359	34.1333	-11.643		9.59688	46.9735	34.8701	19.8656	24.9446	12.9907		64.5081	900	-2.39761		64.0089	-1.19419	28.4452	-0.52962
	14.3315	70.9525	25.7985	-37.8903	28.6671	-20.9368	34.3958	-11.6823		9.67197	46.551	35.1366	19.792	25.1406	12.9205		65.0004	900	-2.50766		64.5081	-1.23588	28.6655	-0.53608
	14.444	70.677	25.9992	-37.9651	28.8915	-20.9706	34.665	-11.714		9.74634	46.1195	35.4094	19.7368	25.3332	12.8556		65.4999	900	-2.57995		65.0004	-1.29261	28.8899	-0.5346
	14.5565	70.4023	26.2026	-38.0298	29.1165	-20.9994	34.9351	-11.7549		9.82107	45.7255	35.681	19.7471	25.5284	12.8036		65.9958	900	-2.63248		65.4999	-1.32987	29.1149	-0.5416
	14.6655	70.1928	26.3997	-38.0865	29.3353	-21.0295	35.1977	-11.7809		9.89688	45.3304	35.9526	19.6942	25.7235	12.76		66.5022	900	-2.67068		65.9958	-1.35695	29.333	-0.54241
	14.7765	69.9679	26.5977	-38.1414	29.5557	-21.0262	35.463	-11.8262		9.9723	44.993	36.2203	19.6441	25.9216	12.7054		67.005	900	-2.70614		66.5022	-1.37664	29.5541	-0.5475
	14.8885	69.6791	26.8002	-38.2067	29.78	-21.0648	35.7322	-11.8505		10.0467	44.6434	36.4881	19.6057	26.1159	12.6366		67.5081	900	-2.75127		67.005	-1.39492	29.7792	-0.55043
	14.9995	69.4239	27	-38.2651	30.0019	-21.0961	35.9986	-11.8767		10.1218	44.3163	36.7596	19.572	26.3092	12.5779		68.0073	900	-2.84784		67.5081	-1.41818	30.0004	-0.55671
	15.11	69.2689	27.1971	-38.3287	30.2215	-21.1261	36.264	-11.9043		10.1968	43.9908	37.0287	19.5247	26.5053	12.5642		68.5068	900	-2.86555		68.0073	-1.46796	30.22	-0.55429
	15.2205	68.9429	27.3987	-38.3785	30.4451	-21.1441	36.5294	-11.9267		10.2716	43.665	37.3003	19.4931	26.6996	12.5172		68.9991	900	-2.93118		68.5068	-1.47709	30.4443	-0.55368
	15.333	68.7065	27.6003	-38.4338	30.6694	-21.1584	36.7994	-11.976		10.347	43.3711	37.5667	19.4626	26.8958	12.4357		69.4983	900	-3.00236		68.9991	-1.51092	30.667	-0.55556
	15.4435	68.3911	27.7983	-38.4867	30.8897	-21.1592	37.0639	-11.9834		10.421	43.1227	37.8345	19.4183	27.0892	12.4085		70.0047	900	-3.0212		69.4983	-1.54761	30.8882	-0.55778
	15.554	68.1826	27.9981	-38.551	31.1117	-21.1906	37.3293	-12.0083		10.4951	42.8143	38.1099	19.3804	27.2816	12.3874		70.5006	900	-3.09674		70.0047	-1.55732	31.1101	-0.55919
	15.666	67.9638	28.2006	-38.6135	31.3352	-21.227	37.5985	-12.0298		10.5716	42.5251	38.3815	19.3408	27.4787	12.3258		71.007	900	-3.12423		70.5006	-1.59626	31.3344	-0.56212
	15.778	67.717	28.3995	-38.6632	31.5571	-21.2262	37.8667	-12.066		10.6466	42.2627	38.6505	19.2852	27.6748	12.2879		71.5101	900	-3.19669		71.007	-1.61043	31.5548	-0.566
	15.8875	67.4687	28.5975	-38.6976	31.7775	-21.2728	38.1302	-12.1089		10.7217	41.9879	38.9195	19.2995	27.8691	12.2634		72.0093	900	-3.2191		71.5101	-1.64778	31.7759	-0.56404
	15.9995	67.2939	28.8	-38.7426	32.0026	-21.3045	38.3984	-12.1213		10.7965	41.7154	39.1886	19.2306	28.0643	12.2143		72.4983	900	-3.28496		72.0093	-1.65933	32.0018	-0.56869
	16.1115	67.0428	29.0007	-38.8177	32.2253	-21.3048	38.6676	-12.1455		10.8708	41.4037	39.4614	19.2	28.2577	12.1583		73.0011	900	-3.32741		72.4983	-1.69328	32.2238	-0.57118
	16.222	66.9232	29.2005	-38.8756	32.4473	-21.3144	38.933	-12.1894		10.9473	41.042	39.7317	19.194	28.4557	12.1079		73.5039	900	-3.38101		73.0011	-1.71516	32.4449	-0.57143
	16.332	66.739	29.3985	-38.928	32.6669	-21.3244	39.1965	-12.2185		11.0224	40.8155	39.9994	19.1261	28.6518	12.0747		74.0034	900	-3.45341		73.5039	-1.74279	32.6653	-0.57841
	16.444	66.4997	29.601	-38.987	32.8912	-21.3683	39.4657	-12.2442		11.0968	40.5484	40.2672	19.1191	28.8452	12.0514		74.5029	900	-3.49408		74.0034	-1.78011	32.8896	-0.57376
	16.5545	66.1867	29.799	-39.0256	33.1123	-21.3929	39.731	-12.2896		11.1715	40.2934	40.5388	19.0542	29.0386	11.9994		75.0057	900	-3.55792		74.5029	-1.80107	33.1108	-0.57848
	16.665	65.9565	29.9979	-39.0769	33.3335	-21.3994	39.9964	-12.3017		11.2459	40.0915	40.8091	19.0293	29.2338	11.9715		75.5085	900	-3.607		75.0057	-1.83398	33.3319	-0.58359
	16.7765	65.7367	30.1986	-39.1079	33.5562	-21.4246	40.2637	-12.335		11.3217	39.8587	41.0819	18.9711	29.429	11.9294		75.9975	900	-3.63581		75.5085	-1.85928	33.5547	-0.58278
	16.889	65.482	30.4002	-39.1738	33.7805	-21.4491	40.5338	-12.3713		11.3975	39.6294	41.3509	18.9316	29.6261	11.8934		76.4967	900	-3.68972		75.9975	-1.87413	33.7789	-0.58064
	16.9995	65.2906	30.5991	-39.213	34.0025	-21.4597	40.7982	-12.3973		11.4718	39.3885	41.6136	18.9009	29.8204	11.8587		77.0031	900	-3.73743		76.4967	-1.90192	34.0001	-0.58474
	17.109	65.124	30.7953	-39.2487	34.2205	-21.4864	41.0618	-12.4325		11.5462	39.1947	41.8877	18.8598	30.0128	11.8292		77.499	900	-3.76919		77.0031	-1.92651	34.2189	-0.5848
	17.222	64.913	31.0014	-39.2845	34.4479	-21.5181	41.3328	-12.4738		11.6213	38.9787	42.1619	18.8026	30.2089	11.8114		78.0018	900	-3.81905		77.499	-1.94288	34.4464	-0.59069
	17.333	64.7056	31.1994	-39.3386	34.6683	-21.5505	41.5991	-12.5039		11.6971	38.7613	42.4308	18.7975	30.406	11.7725		78.5085	900	-3.85856		78.0018	-1.96858	34.6667	-0.58904
	17.443	64.4083	31.4001	-39.3858	34.8903	-21.5405	41.8636	-12.5235		11.7718	38.5572	42.6974	18.7677	30.6003	11.7504		79.0077	900	-3.90918		78.5085	-1.98895	34.8887	-0.58911
	17.554	64.2052	31.5972	-39.42	35.1122	-21.5432	42.1299	-12.5512		11.8455	38.3408	42.9664	18.6859	30.7918	11.7048		79.5	900	-3.93125		79.0077	-2.01504	35.1099	-0.58982
	17.6665	63.9695	31.8015	-39.4588	35.3365	-21.568	42.3991	-12.5623		11.9202	38.1472	43.2405	18.6819	30.9861	11.678		79.9959	900	-4.00168		79.5	-2.02642	35.3357	-0.59293
	17.778	63.8034	32.0004	-39.5007	35.5585	-21.6051	42.6673	-12.5829		11.9964	37.9261	43.5133	18.6432	31.185	11.6439		80.5023	900	-4.03704		79.9959	-2.06272	35.5569	-0.59508
	17.8875	63.6393	32.1984	-39.5472	35.7781	-21.6302	42.9298	-12.595		12.0718	37.7055	43.7823	18.6101	31.3803	11.6238		81.0054	900	-4.08692		80.5023	-2.08095	35.7765	-0.5941
	17.999	63.4983	32.4	-39.6003	36.0015	-21.6204	43.1981	-12.6244		12.1469	37.4932	44.0489	18.5788	31.5746	11.5782		81.501	900	-4.11092		81.0054	-2.10666	36	-0.59537
	18.111	63.3195	32.5998	-39.6458	36.2251	-21.6458	43.4663	-12.6706		12.2216	37.3078	44.3192	18.5275	31.7689	11.5339		82.0041	900	-4.17692		81.501	-2.11903	36.2227	-0.5969
	18.221	63.1405	32.7978	-39.6863	36.4447	-21.6722	43.7308	-12.6909		12.2964	37.1231	44.5907	18.4876	31.965	11.509		82.5069	900	-4.18506		82.0041	-2.15305	36.4431	-0.59778
	18.332	62.8923	33.0003	-39.7262	36.6682	-21.6553	43.9971	-12.687		12.3714	36.8965	44.8636	18.4639	32.1603	11.4676		83.0028	900	-4.21694		82.5069	-2.15725	36.6674	-0.59597
	18.4445	62.661	33.2001	-39.7598	36.8917	-21.6966	44.2662	-12.7275		12.4476	36.6468	45.1301	18.4335	32.3573	11.4539		83.5023	900	-4.27068		83.0028	-2.17368	36.8893	-0.59896
	18.555	62.5561	33.399	-39.8062	37.1121	-21.7335	44.5317	-12.7617		12.522	36.483	45.3978	18.4161	32.5497	11.4097		84.0015	900	-4.31914		83.5023	-2.20138	37.1113	-0.59898
	18.6655	62.2932	33.5979	-39.8522	37.3333	-21.7312	44.797	-12.7882		12.596	36.2803	45.6668	18.3915	32.7431	11.401		84.5046	900	-4.34354		84.0015	-2.22636	37.3309	-0.59968
	18.777	62.0713	33.7986	-39.8977	37.5567	-21.7442	45.0643	-12.8178		12.6711	36.0614	45.9409	18.3415	32.9383	11.3611		85.0038	900	-4.37321		84.5046	-2.23894	37.5552	-0.60528
	18.888	61.7898	34.0002	-39.9415	37.7803	-21.7835	45.3316	-12.836		12.7469	35.8511	46.2113	18.2947	33.1363	11.3151		85.5102	900	-4.38597		85.0038	-2.25423	37.7787	-0.60239
	18.999	61.6453	34.1973	-39.9917	38.0007	-21.7596	45.5979	-12.854		12.8219	35.6534	46.479	18.2988	33.3306	11.2841		86.0025	900	-4.45216		85.5102	-2.26081	37.9983	-0.60586
	19.11	61.5105	34.3998	-40.0264	38.2242	-21.7772	45.8642	-12.8621		12.8967	35.4471	46.7455	18.2596	33.5249	11.2472		86.502	900	-4.46134		86.0025	-2.29493	38.2218	-0.60311
	19.222	61.2767	34.6005	-40.066	38.4469	-21.7848	46.1325	-12.8938		12.9707	35.1996	47.0183	18.2317	33.7174	11.2526		87.0048	900	-4.47667		86.502	-2.29966	38.4445	-0.60537
	19.333	61.0375	34.8003	-40.0918	38.6696	-21.8204	46.3998	-12.8934		13.0465	34.9813	47.2911	18.2038	33.9135	11.1891		87.5043	900	-4.4906		87.0048	-2.30756	38.6681	-0.6083
	19.4425	60.8857	34.9983	-40.1347	38.8884	-21.7968	46.6623	-12.9222		13.1212	34.7626	47.5602	18.1765	34.1096	11.168		88.0002	900	-4.53448		87.5043	-2.31474	38.8877	-0.61126
	19.555	60.626	35.1999	-40.1637	39.1135	-21.8219	46.9325	-12.9654		13.1966	34.5903	47.828	18.1427	34.3049	11.1359		88.5066	900	-4.55008		88.0002	-2.33736	39.1119	-0.60568
	19.667	60.5399	35.4015	-40.1952	39.3371	-21.8249	47.2006	-12.97		13.271	34.434	48.0982	18.0785	34.4982	11.1018		89.013	900	-4.61375		88.5066	-2.3454	39.3355	-0.60665
	19.7765	60.2597	35.5986	-40.2284	39.5566	-21.8383	47.4642	-13.0126		13.3454	34.2669	48.3699	18.0572	34.6907	11.0819		89.5017	900	-4.6484		89.013	-2.37822	39.5551	-0.61403
	19.8875	60.0628	35.7984	-40.2605	39.7786	-21.8415	47.7305	-13.0186		13.4215	34.0631	48.6427	18.005	34.8896	11.0547		90.0048	900	-4.70642		89.5017	-2.39608	39.777	-0.61919
	19.999	59.7697	35.9982	-40.2866	40.0005	-21.8645	47.9978	-13.0527		13.4973	33.8521	48.9117	18.0019	35.0867	11.035		90.5004	900	-4.72852		90.0048	-2.42599	39.9989	-0.62125
	20.1115	59.6415	36.2016	-40.3288	40.2264	-21.8384	48.2679	-13.0585		13.5717	33.6242	49.1782	17.9591	35.28	10.9928		90.9963	900	-4.72832		90.5004	-2.43738	40.2248	-0.61188
	20.22	59.3726	36.396	-40.3712	40.4436	-21.8735	48.5276	-13.0809		13.6465	33.4558	49.4486	17.9179	35.4734	10.9659		91.4994	900	-4.75866		90.9963	-2.43728	40.4413	-0.60296
	20.333	59.209	36.5994	-40.4081	40.6679	-21.8795	48.7996	-13.1113		13.7212	33.2623	49.7214	17.9054	35.6686	10.9529		92.0022	900	-4.77021		91.4994	-2.45292	40.6663	-0.60823
	20.4435	59.0221	36.7992	-40.4319	40.8907	-21.8932	49.0641	-13.158		13.797	33.0865	49.993	17.8586	35.8656	10.9196		92.5086	900	-4.80222		92.0022	-2.45887	40.8891	-0.60805
	20.555	58.8344	36.9999	-40.4743	41.1134	-21.9052	49.3323	-13.1841		13.8724	32.8919	50.2607	17.828	36.0609	10.8984		93.0045	900	-4.83182		92.5086	-2.47537	41.111	-0.6226
	20.6645	58.6428	37.197	-40.4969	41.3322	-21.9164	49.5949	-13.2133		13.9471	32.6907	50.5272	17.811	36.2561	10.8874		93.504	900	-4.85305		93.0045	-2.49063	41.3306	-0.63257
	20.778	58.4782	37.4004	-40.5065	41.5589	-21.9804	49.8669	-13.2479		14.0208	32.4841	50.7975	17.7917	36.4476	10.8592		93.9963	900	-4.8551		93.504	-2.50157	41.5573	-0.61841
	20.888	58.3511	37.6002	-40.5434	41.7792	-22.0008	50.1313	-13.2641		14.0959	32.308	51.0703	17.7461	36.6419	10.8275		94.5027	900	-4.87732		93.9963	-2.50263	41.7785	-0.61255
	20.9995	58.1644	37.8	-40.5711	42.0019	-22.0366	50.3986	-13.269		14.1717	32.1642	51.3393	17.7298	36.8399	10.7963		95.0019	900	-4.92793		94.5027	-2.51408	41.9996	-0.61323
	21.1105	57.976	37.9998	-40.5991	42.2239	-22.0539	50.6649	-13.3024		14.2475	31.9256	51.6083	17.7249	37.037	10.7825		95.5086	900	-4.93433		95.0019	-2.54017	42.2231	-0.61815
	21.222	57.8793	38.2005	-40.6316	42.4474	-22.0496	50.9331	-13.3271		14.3215	31.7364	51.8761	17.6826	37.2303	10.7464		96.0078	900	-4.93637		95.5086	-2.54347	42.4459	-0.61952
	21.3325	57.6713	38.3994	-40.6709	42.6686	-22.0694	51.1985	-13.3485		14.3955	31.6192	52.149	17.6658	37.4219	10.7346		96.5109	900	-4.97674		96.0078	-2.54452	42.6662	-0.62265
	21.443	57.4261	38.5983	-40.6873	42.8889	-22.1012	51.463	-13.3553		14.4713	31.4177	52.4218	17.5984	37.618	10.6779		97.0032	900	-5.02441		96.5109	-2.56533	42.8881	-0.6229
	21.5555	57.2835	38.8008	-40.7063	43.1149	-22.1078	51.733	-13.3635		14.5467	31.3032	52.6895	17.6008	37.8151	10.5898		97.4955	900	-5.05209		97.0032	-2.5899	43.1125	-0.62233
	21.666	57.1115	38.9988	-40.7445	43.3352	-22.1457	51.9985	-13.3946		14.6215	31.1754	52.9599	17.5777	38.0094	10.3557		97.9983	900	-5.05725		97.4955	-2.60417	43.3329	-0.62064
	21.777	57.0117	39.1977	-40.7654	43.5556	-22.1185	52.2648	-13.4103		14.6966	30.9648	53.2289	17.5698	38.2037	10.0159		98.5047	900	-5.12385		97.9983	-2.60683	43.5548	-0.62186
	21.887	56.7695	39.3984	-40.8035	43.7783	-22.1661	52.5293	-13.4478		14.7706	30.8202	53.503	17.5404	38.3961	10.0096		99.0078	900	-5.14591		98.5047	-2.64116	43.7767	-0.62125
	22.001	56.6036	39.6027	-40.8172	44.005	-22.1849	52.8022	-13.4704		14.8471	30.6494	53.7695	17.5134	38.596	9.99284		99.5106	900	-5.17974		99.0078	-2.65253	44.0026	-0.62538
	22.1105	56.4644	39.7989	-40.8468	44.223	-22.21	53.0647	-13.4727		14.9222	30.5275	54.0386	17.4647	38.7921	9.95018		100.01	900	-5.2069		99.5106	-2.66997	44.2214	-0.62159
	22.221	56.3252	39.9987	-40.8898	44.4449	-22.2327	53.3302	-13.5062		14.9969	30.3529	54.3076	17.4945	38.9855	9.93166		100.502	900	-5.25868		100.01	-2.68397	44.4433	-0.62365
	22.3325	56.2145	40.1985	-40.9184	44.6677	-22.2464	53.5974	-13.5199		15.0712	30.2424	54.5791	17.4504	39.1789	9.91324		101.002	900	-5.28685		100.502	-2.71066	44.6661	-0.62658
	22.4445	56.0435	40.401	-40.9414	44.892	-22.2598	53.8666	-13.5435		15.1456	30.1007	54.8507	17.4489	39.3722	9.89193		101.494	900	-5.32786		101.002	-2.72518	44.892	-0.6251
	22.554	55.9045	40.5981	-40.9706	45.1123	-22.2826	54.1301	-13.553		15.2221	29.9531	55.0471	17.4176	39.5702	9.8749		102.011	900	-5.31705		101.494	-2.74632	45.1092	-0.62833
	22.665	55.8072	40.7988	-40.9896	45.3335	-22.2928	54.3964	-13.5705		15.2972	29.786			39.7654	9.84178		102.503	900	-5.34489		102.011	-2.74075	45.3327	-0.62335
	22.7775	55.669	40.9995	-41.0315	45.5586	-22.3146	54.6656	-13.5992		15.3719	29.6375			39.9606	9.8235		103.006	900	-5.38996		102.503	-2.7551	45.5562	-0.62693
	22.8885	55.4998	41.1993	-41.0534	45.7797	-22.3484	54.9329	-13.6417		15.446	29.5087			40.154	9.79947		103.506	900	-5.46746		103.006	-2.77833	45.7782	-0.62507
	22.9985	55.4049	41.3982	-41.09	46.0001	-22.3378	55.1964	-13.6725		15.5211	29.332			40.3483	9.75823		104.008	900	-5.48795		103.506	-2.81828	45.9993	-0.62511
	23.1105	55.3017	41.598	-41.1178	46.2237	-22.3784	55.4655	-13.6846		15.5968	29.1825			40.5445	9.75552		104.497	900	-5.48768		104.008	-2.82884	46.2221	-0.62261
	23.2225	55.0939	41.8005	-41.1595	46.4479	-22.4104	55.7338	-13.6896		15.6712	29.0128			40.7406	9.73238		104.99	900	-5.51206		104.497	-2.8287	46.4464	-0.62986
	23.3325	54.9972	41.9994	-41.178	46.6675	-22.4038	55.9982	-13.7197		15.7463	28.8736			40.9339	9.70664		105.499	900	-5.54774		104.99	-2.84127	46.6659	-0.62568
	23.443	54.8647	42.1983	-41.2143	46.8887	-22.3929	56.2626	-13.7474		15.8203	28.7339			41.1264	9.70148		106.01	900	-5.55478		105.499	-2.85966	46.8879	-0.62745
	23.5545	54.6765	42.3999	-41.2401	47.113	-22.4307	56.5309	-13.7706		15.8965	28.6447			41.3244	9.69018		106.505	900	-5.59851		106.01	-2.86329	47.1107	-0.63203
	23.6665	54.504	42.5997	-41.2695	47.3357	-22.4837	56.7991	-13.7925		15.9719	28.5111			41.5205	9.66595		107.001	900	-5.64777		106.505	-2.88583	47.3341	-0.63648
	23.7765	54.3785	42.7977	-41.3013	47.5553	-22.4814	57.0635	-13.7985		16.0466	28.3433			41.7148	9.63736		107.508	900	-5.69289		107.001	-2.91122	47.5537	-0.6336
	23.888	54.1657	42.9984	-41.3338	47.7788	-22.4977	57.3318	-13.8183		16.121	28.1954			41.9073	9.62811		108	900	-5.70092		107.508	-2.93448	47.7781	-0.62815
	24	54.0608	43.2009	-41.3766	48.0031	-22.5315	57.6	-13.8644		16.1965	28.0767			42.1043	9.60887		108.492	900	-5.71117		108	-2.93862	48.0015	-0.62142
	24.1105	53.9156	43.3989	-41.4301	48.2235	-22.5643	57.8654	-13.8747		16.2712	27.9858			42.2986	9.58882		108.999	900	-5.72506		108.492	-2.9439	48.2219	-0.61757
	24.221	53.7472	43.5987	-41.4468	48.4455	-22.5868	58.1308	-13.8928		16.3473	27.8678			42.4957	9.54575		109.509	900	-5.76875		108.999	-2.95106	48.4439	-0.63185
	24.3335	53.5122	43.8003	-41.4665	48.6705	-22.5892	58.3999	-13.9131		16.4217	27.7351			42.6891	9.54035		110.005	900	-5.80834		109.509	-2.97358	48.6682	-0.63292
	24.444	53.401	43.9992	-41.4909	48.8901	-22.5978	58.6654	-13.909		16.4961	27.5936			42.8824	9.53964		110.507	900	-5.82675		110.005	-2.99399	48.8885	-0.63446
	24.5545	53.2394	44.199	-41.5116	49.1113	-22.6362	58.9307	-13.9203		16.5712	27.4884			43.0795	9.51495		111.003	900	-5.82729		110.507	-3.00348	49.1105	-0.62925
	24.666	53.024	44.3988	-41.5338	49.3348	-22.6562	59.198	-13.9501		16.6466	27.3442			43.2738	9.50151		111.503	900	-5.81121		111.003	-3.00376	49.3333	-0.62462
	24.7775	52.8316	44.6013	-41.5572	49.5583	-22.6865	59.4662	-13.9885		16.7228	27.2238			43.4717	9.47203		111.995	900	-5.85738		111.503	-2.99547	49.5567	-0.622
	24.888	52.6196	44.7993	-41.6007	49.7795	-22.6913	59.7316	-13.9968		16.7961	27.0651			43.6642	9.43514		112.501	900	-5.86516		111.995	-3.01927	49.7787	-0.63918
	24.9985	52.4351	44.9973	-41.6006	49.9999	-22.708	59.997	-14.0035		16.8712	26.9265			43.8585	9.42941		113.001	900	-5.87962		112.501	-3.02328	49.9983	-0.63766
	25.111	52.3792	45.2007	-41.639	50.2249	-22.7472	60.2662	-14.025		16.9469	26.8051			44.0556	9.40806		113.504	900	-5.9068		113.001	-3.03073	50.2234	-0.63551
	25.222	52.1898	45.3996	-41.6612	50.4461	-22.7382	60.5325	-14.025		17.0213	26.6756			44.2489	9.3968		114.01	900	-5.9365		113.504	-3.04474	50.4445	-0.62858
	25.332	52.0236	45.5994	-41.6967	50.6681	-22.7937	60.797	-14.0475		17.0968	26.5334			44.446	9.37401		114.51	900	-5.98643		114.01	-3.06005	50.6665	-0.65788
	25.443	51.8965	45.7983	-41.6908	50.8892	-22.7807	61.0633	-14.069		17.1704	26.41			44.6367	9.33261		114.998	900	-5.99287		114.51	-3.08579	50.8877	-0.62724
	25.5555	51.7726	45.9999	-41.7135	51.1143	-22.7732	61.3334	-14.0782		17.2462	26.2737			44.8337	9.31828		115.494	900	-6.02688		114.998	-3.08911	51.1127	-0.64443
	25.666	51.6243	46.1988	-41.7596	51.3347	-22.809	61.5978	-14.1048		17.3213	26.1211			45.0299	9.30429		116.008	900	-6.07214		115.494	-3.10664	51.3331	-0.6327
	25.776	51.5114	46.3977	-41.807	51.5559	-22.8405	61.8623	-14.1184		17.396	26.0172			45.2232	9.29567		116.504	900	-6.09618		116.008	-3.12997	51.5543	-0.62157
	25.888	51.3251	46.5993	-41.8272	51.7793	-22.8339	62.1314	-14.1313		17.4725	25.8879			45.4212	9.25358		117.007	900	-6.10658		116.504	-3.14236	51.7778	-0.59099
	26	51.1931	46.8009	-41.8558	52.0029	-22.8888	62.3997	-14.1619		17.5455	25.743			45.6118	9.25543		117.509	900	-6.181		117.007	-3.14772	52.0013	-0.51062
	26.11	51.001	46.9989	-41.8571	52.2233	-22.8942	62.6641	-14.1931		17.6216	25.5932			45.8098	9.22803		118.009	900	-6.21374		117.509	-3.18608	52.2209	-0.39901
	26.2215	50.8963	47.2005	-41.862	52.4467	-22.9145	62.9314	-14.2223		17.6974	25.4778			46.006	9.21212		118.498	900	-6.25246		118.009	-3.20296	52.446	-0.2335
	26.333	50.7503	47.3994	-41.8832	52.6695	-22.9172	63.1996	-14.2336		17.7711	25.3365			46.1984	9.19167		119	900	-6.26476		118.498	-3.22292	52.6671	-0.06657
	26.444	50.633	47.5992	-41.6174	52.8907	-22.9765	63.465	-14.2507		17.8462	25.206			46.3936	9.16901		119.507	900	-6.27474		119	-3.22926	52.8891	0.0018
	26.5535	50.4372	47.7972	-41.1252	53.1103	-22.996	63.7285	-14.258		17.9205	25.0908			46.587	9.15993		120.003	900	-6.31802		119.507	-3.2344	53.1087	-0.13536
	26.6665	50.3819	48.0006	-41.7717	53.3369	-22.987	63.9996	-14.2642		17.997	24.9259			46.7859	9.14319		120.505	900	-6.32326		120.003	-3.25671	53.3345	-0.23102
	26.7775	50.1889	48.1986	-42.1297	53.5565	-23.0193	64.2659	-14.2805		18.0718	24.7509			46.9811	9.12795		121.005	900	-6.35344		120.505	-3.25941	53.5549	-0.69686
	26.8875	50.0121	48.3984	-41.9972	53.7777	-23.029	64.5303	-14.2909		18.1469	24.6457			47.1754	9.11349		121.508	900	-6.35889		121.005	-3.27497	53.7769	-1.00461
	26.999	49.8809	48.5982	-41.7661	54.0012	-23.005	64.7976	-14.3327		18.2216	24.4768			47.3697	9.1129		121.997	900	-6.41054		121.508	-3.27778	53.9996	-1.61372
	27.111	49.7043	48.7998	-41.4727	54.2247	-23.0327	65.0658	-14.3342		18.2953	24.3391			47.5621	9.07814		122.5	900	-6.41294		121.997	-3.3044	54.2231	-1.82996
	27.2215	49.6237	49.0005	-41.5274	54.4467	-23.0194	65.3322	-14.3379		18.3721	24.2044			47.7601	9.06465		123.006	900	-6.44191		122.5	-3.30564	54.4459	-1.95429
	27.332	49.5416	49.1976	-42.1894	54.6662	-23.031	65.5966	-14.3477		18.4469	24.0535			47.9553	9.05081		123.505	900	-6.4959		123.006	-3.32057	54.6639	-2.10797
	27.444	49.4492	49.401	-42.1929	54.8921	-23.0068	65.8658	-14.3568		18.5209	23.9419			48.1478	9.03489		124.005	900	-6.54067		123.505	-3.3484	54.8897	-1.61228
	27.555	49.3037	49.5999	-42.188	55.1141	-23.0318	66.1322	-14.3711		18.5963	23.8774			48.343	9.02067		124.511	900	-6.58498		124.005	-3.37148	55.1125	-0.82768
	27.6655	49.1755	49.7979	-42.2039	55.3344	-23.0419	66.3975	-14.3861		18.671	23.7325			48.5382	9.01144		125.007	900	-6.60029		124.511	-3.39432	55.3336	-0.92628
	27.7765	49.1733	49.9986	-42.2046	55.5563	-23.0415	66.6638	-14.4192		18.7472	23.6205			48.7362	8.99724		125.503	900	-6.61181		125.007	-3.40221	55.5548	-1.20757
	27.889	49.0201	50.2011	-42.2292	55.7815	-23.0495	66.934	-14.4388		18.8226	23.4912			48.9314	8.98627		126.002	900	-6.63154		125.503	-3.40815	55.7799	-0.92734
	27.9995	48.8799	50.4	-42.2401	56.0026	-23.0716	67.1994	-14.4486		18.8963	23.3992			49.1239	8.96766		126.502	900	-6.64584		126.002	-3.41832	56.0011	-0.73583
	28.1095	48.7183	50.598	-42.2567	56.2222	-23.0815	67.4629	-14.4728		18.9714	23.2971			49.3191	8.95558		127.001	900	-6.69591		126.502	-3.42569	56.2206	-0.6625
	28.2215	48.6324	50.8005	-42.2898	56.4473	-23.0624	67.732	-14.4901		19.0461	23.1791			49.5134	8.93064		127.507	900	-6.69756		127.001	-3.4515	56.4457	-0.67601
	28.3335	48.5576	50.9994	-42.3189	56.6693	-23.086	68.0002	-14.515		19.1219	23.0801			49.7114	8.93415		128.007	900	-6.70522		127.507	-3.45235	56.6669	-0.67389
	28.443	48.4497	51.1992	-42.3292	56.8896	-23.1252	68.2638	-14.5216		19.1977	22.9306			49.9056	8.92375		128.453	900	-6.72732		128.007	-3.4563	56.888	-0.65784
	28.5545	48.2897	51.3981	-42.3418	57.1115	-23.1006	68.531	-14.536		19.2713	22.8208			50.0999	8.90885		0.0036	1100	0.429175		128.453	-3.46769	57.1107	-0.66398
	28.666	48.1319	51.5997	-42.366	57.3359	-23.1436	68.7983	-14.5543		19.3461	22.7313			50.2933	8.88102		0.333	1100	7.26591				57.3343	-0.65673
	28.7775	48.0149	51.7995	-42.3878	57.5578	-23.1719	69.0656	-14.5653		19.4208	22.6311			50.4885	8.8698		0.9774	1100	40.4435				57.5562	-0.65084
	28.888	47.9174	51.9984	-42.4168	57.7782	-23.1794	69.331	-14.5831		19.4973	22.4985			50.6856	8.83765		1.491	1100	68.1384				57.7766	-0.64727
	28.999	47.7521	52.1991	-42.4162	58.0017	-23.2025	69.5973	-14.5962		19.5717	22.3652			50.8799	8.83968		1.9869	1100	97.0499				57.9993	-0.64608
	29.1105	47.6075	52.3998	-42.4458	58.2244	-23.2029	69.8655	-14.6238		19.6457	22.2816			51.0724	8.82218		2.4933	1100	127.213				58.2237	-0.64317
	29.221	47.4786	52.5987	-42.4607	58.4456	-23.2026	70.13	-14.6447		19.7208	22.1591			51.2685	8.7833		2.9964	1100	152.745				58.444	-0.65008
	29.3325	47.297	52.7985	-42.4841	58.6675	-23.2091	70.3982	-14.6509		19.7966	22.0544			51.4637	8.76681		3.5064	1100	165.186				58.6659	-0.64834
	29.4435	47.1431	53.0001	-42.4926	58.8903	-23.2161	70.6646	-14.6794		19.8724	21.984			51.6617	8.75586		4.0128	1100	146.616				58.8895	-0.65594
	29.5555	47.0164	53.1999	-42.5275	59.1138	-23.2472	70.9327	-14.6886		19.9467	21.8873			51.8551	8.72788		4.512	1100	128.861				59.113	-0.6613
	29.6655	46.8233	53.3979	-42.5595	59.3341	-23.2456	71.1972	-14.7026		20.0204	21.8112			52.0466	8.73844		5.001	1100	119.036				59.3318	-0.65588
	29.7775	46.7165	53.5995	-42.5779	59.5569	-23.2409	71.4654	-14.7131		20.0962	21.7027			52.2446	8.72471		5.5038	1100	116.027				59.5553	-0.64718
	29.889	46.5562	53.8011	-42.601	59.7804	-23.2578	71.7337	-14.7406		20.172	21.5958			52.4417	8.71861		5.9961	1100	104.914				59.7796	-0.63994
	29.999	46.3466	53.9991	-42.6159	60.0015	-23.2689	71.9981	-14.7393		20.2471	21.4736			52.635	8.70354		6.513	1100	92.4056				60	-0.64558
	30.1095	46.2614	54.1971	-42.6455	60.2219	-23.286	72.2626	-14.761		20.3218	21.3767			52.8303	8.69598		7.0053	1100	79.6223				60.2196	-0.64105
	30.2225	46.1267	54.4005	-42.6788	60.4478	-23.2883	72.5346	-14.7946		20.3958	21.2635			53.0236	8.69244		7.5084	1100	76.4801				60.4463	-0.64842
	30.333	45.9393	54.6003	-42.7044	60.669	-23.2844	72.799	-14.8228		20.4716	21.1329			53.2189	8.68161		8.0043	1100	65.9953				60.6674	-0.64642
	30.4425	45.8374	54.7965	-42.7098	60.8878	-23.3001	73.0615	-14.8247		20.5467	21.0428			53.4149	8.67195		8.5035	1100	64.0074				60.887	-0.64656
	30.555	45.7141	54.9999	-42.7374	61.1121	-23.298	73.3317	-14.8435		20.6225	20.9514			53.6111	8.65612		8.9994	1100	64.4141				61.1113	-0.64669
	30.6665	45.6343	55.1997	-42.7439	61.3364	-23.352	73.5998	-14.85		20.6962	20.8615			53.8045	8.66248		9.4953	1100	61.8205				61.334	-0.63978
	30.7775	45.4702	55.4004	-42.7392	61.5591	-23.3331	73.8662	-14.8636		20.7702	20.7789			53.996	8.65275		10.0053	1100	49.7544				61.5575	-0.62986
	30.8865	45.3012	55.5975	-42.7736	61.7771	-23.3475	74.1278	-14.8843		20.8463	20.675			54.1931	8.53268		10.5081	1100	46.7513				61.7755	-0.63738
	31.0005	45.1925	55.8009	-42.791	62.003	-23.3802	74.4008	-14.8832		20.9218	20.5722			54.391	8.4893		11.0112	1100	44.342				62.0014	-0.65154
	31.111	45.1106	55.9998	-42.7949	62.2249	-23.3973	74.6662	-14.8995		20.9965	20.4732			54.5844	8.47748		11.5035	1100	40.4246				62.2226	-0.65006
	31.2215	44.9224	56.2005	-42.8186	62.4469	-23.4052	74.9315	-14.9225		21.0709	20.3296			54.7778	8.44886		12.0099	1100	38.4338				62.4453	-0.64667
	31.3325	44.765	56.3994	-42.8474	62.6681	-23.4392	75.1979	-14.9664		21.1459	20.2339			54.9721	8.43244		12.4986	1100	35.8836				62.6665	-0.64536
	31.444	44.6376	56.6001	-42.8538	62.8916	-23.4357	75.4661	-15.0059		21.2217	20.0329			55.1701	8.42075		12.9945	1100	34.5926				62.89	-0.64573
	31.555	44.571	56.799	-42.8771	63.1119	-23.4512	75.7315	-14.9942		21.2968	19.8091			55.3653	8.38389		13.5045	1100	35.8269				63.1104	-0.64311
	31.6655	44.383	56.9979	-42.8943	63.3339	-23.4404	75.9969	-15.0008		21.3719	19.6917			55.5605	8.38075		14.0109	1100	33.7474				63.3315	-0.63928
	31.777	44.2914	57.1995	-42.8959	63.5574	-23.4516	76.2651	-15.0276		21.4463	19.5786			55.7539	8.37636		14.5104	1100	30.0923				63.5558	-0.64635
	31.889	44.1961	57.4002	-42.9101	63.7801	-23.4793	76.5334	-15.0438		21.5214	19.4752			55.9491	8.36176		15.0027	1100	29.0942				63.7778	-0.6446
	31.9985	44.1391	57.6	-42.9428	64.0013	-23.4935	76.7968	-15.0713		21.5968	19.4053			56.1453	8.34743		15.5055	1100	27.3716				63.9997	-0.64577
	32.1095	44.0384	57.798	-42.9634	64.2225	-23.4606	77.0632	-15.087		21.6719	19.3041			56.3405	8.33885		16.0014	1100	26.5088				64.2209	-0.64574
	32.222	43.9114	58.0005	-42.9692	64.4467	-23.4659	77.3333	-15.1018		21.747	19.2094			56.5357	8.32748		16.4937	1100	25.3012				64.446	-0.64737
	32.333	43.8572	58.1994	-42.9746	64.6687	-23.4561	77.5986	-15.1205		21.821	19.1145			56.7291	8.29868		17.0037	1100	23.4715				64.6671	-0.64428
	32.443	43.7431	58.3992	-42.992	64.8899	-23.4265	77.8631	-15.1267		21.8961	19.0378			56.9215	8.28859		17.5137	1100	23.1217				64.8883	-0.64326
	32.5545	43.7141	58.599	-43.0068	65.1126	-23.4151	78.1314	-15.1324		21.9719	18.9458			57.1195	8.28257		18.0024	1100	22.658				65.111	-0.64446
	32.667	43.5831	58.8015	-43.0194	65.3369	-23.4455	78.4005	-15.1503		22.0463	18.8387			57.3156	8.27776		18.5052	1100	22.0334				65.3353	-0.64142
	32.7765	43.4644	58.9977	-43.0272	65.5565	-23.4601	78.663	-15.186		22.121	18.749			57.5081	8.26005		19.0011	1100	20.9878				65.5549	-0.64649
	32.8885	43.4272	59.1993	-43.0441	65.7792	-23.457	78.9322	-15.1827		22.1964	18.6978			57.7033	8.25358		19.5006	1100	19.9245				65.7769	-0.64892
	32.9995	43.3083	59.3991	-43.0553	66.0011	-23.4955	79.1986	-15.2125		22.2715	18.6126			57.8985	8.25886		19.9929	1100	19.0833				66.0004	-0.65056
	33.111	43.1859	59.6007	-43.0774	66.2255	-23.4614	79.4668	-15.2224		22.3469	18.5156			58.0956	8.24656		20.5029	1100	18.2574				66.2239	-0.64418
	33.22	43.0465	59.7969	-43.0876	66.4435	-23.4682	79.7284	-15.2315		22.4217	18.4411			58.2899	8.23323		21.0129	1100	17.5062				66.4427	-0.64218
	33.333	42.9268	59.9994	-43.112	66.6686	-23.4518	79.9994	-15.2491		22.4957	18.3615			58.4824	8.22615		21.5052	1100	16.4559				66.667	-0.64609
	33.4445	42.8718	60.201	-43.1162	66.8921	-23.4677	80.2667	-15.2631		22.5711	18.2786			58.6785	8.21592		22.0044	1100	15.922				66.8905	-0.64623
	33.5545	42.7702	60.399	-43.1357	67.1125	-23.4863	80.5302	-15.2831		22.6466	18.2155			58.8746	8.20572		22.5039	1100	13.3677				67.1109	-0.64647
	33.665	42.6285	60.5979	-43.1509	67.3336	-23.5142	80.7966	-15.2891		22.722	18.1391			59.0707	8.18901		23.0067	1100	12.9628				67.3313	-0.64303
	33.777	42.5138	60.7995	-43.1564	67.5563	-23.5139	81.0648	-15.3217		22.7967	18.0493			59.265	8.17148		23.4921	1100	12.5077				67.5556	-0.64304
	33.889	42.4229	61.0002	-43.1854	67.7807	-23.5467	81.333	-15.326		22.8715	18.0029			59.4585	8.16727		24.0021	1100	12.0767				67.7783	-0.64341
	33.999	42.3403	61.1991	-43.2039	68.001	-23.5881	81.5974	-15.3138		22.9469	17.8936			59.6555	8.1567		24.5085	1100	11.5835				67.9995	-0.64377
	34.1105	42.1938	61.3989	-43.2261	68.2245	-23.5663	81.8657	-15.3462		23.0216	17.8547			59.8507	8.13427		25.0113	1100	11.1623				68.223	-0.64228
	34.222	42.1077	61.6005	-43.2461	68.4473	-23.5625	82.133	-15.3565		23.0967	17.7795			60.045	8.1236		25.5036	1100	10.7966				68.4457	-0.64488
	34.3325	41.9603	61.7985	-43.257	68.6685	-23.5651	82.3974	-15.3918		23.1711	17.7156			60.2384	8.11361		26.01	1100	10.3823				68.6661	-0.6451
	34.443	41.935	61.9983	-43.2853	68.8896	-23.5692	82.6638	-15.4095		23.2455	17.6316			60.4317	8.10427		26.4987	1100	9.94921				68.8888	-0.64623
	34.555	41.7323	62.2008	-43.3142	69.1139	-23.5852	82.932	-15.4455		23.3216	17.5668			60.6288	8.09004		27.0018	1100	9.58233				69.1123	-0.64876
	34.6665	41.66	62.3997	-43.3165	69.3359	-23.5507	83.2002	-15.4904		23.3963	17.4959			60.824	8.07671		27.501	1100	9.27268				69.3343	-0.64615
	34.7765	41.5619	62.5977	-43.3188	69.5562	-23.5682	83.4637	-15.4845		23.4714	17.449			61.0192	8.07693		28.0077	1100	8.91786				69.5547	-0.64364
	34.8885	41.4686	62.7993	-43.33	69.7797	-23.5956	83.7319	-15.523		23.5462	17.3802			61.2145	8.05875		28.5105	1100	8.61202				69.7782	-0.64478
	34.9995	41.3144	62.9991	-43.3564	70.0017	-23.5969	83.9982	-15.5606		23.6212	17.2948			61.4078	8.04242		29.0133	1100	8.3298				70.0009	-0.64501
	35.1105	41.2515	63.1998	-43.3765	70.2244	-23.5936	84.2655	-15.5708		23.697	17.2083			61.6049	8.03035		29.5056	1100	8.01363				70.2236	-0.64754
	35.22	41.1305	63.396	-43.4054	70.4432	-23.6131	84.5281	-15.5641		23.7718	17.1431			61.801	8.0201		29.9946	1100	7.671				70.4417	-0.644
	35.3335	41.1001	63.6012	-43.4219	70.6699	-23.6356	84.8001	-15.5878		23.8468	17.1077			61.9953	8.02473		30.501	1100	7.40569				70.6683	-0.64462
	35.443	40.9831	63.7983	-43.4278	70.8895	-23.6405	85.0626	-15.6111		23.9212	17.0149			62.1878	8.02676		31.0038	1100	7.12893				70.8879	-0.64518
	35.554	40.8897	63.9972	-43.4566	71.1106	-23.6275	85.3299	-15.6326		23.9963	16.9242			62.3839	8.02679		31.5069	1100	6.85864				71.1083	-0.64275
	35.6655	40.7428	64.1979	-43.4841	71.3341	-23.6284	85.5972	-15.6356		24.0721	16.8562			62.581	8.00671		32.0025	1100	6.59608				71.3326	-0.64205
	35.778	40.6299	64.4013	-43.482	71.5593	-23.6356	85.8673	-15.6399		24.1468	16.7988			62.7743	8.00496		32.5125	1100	6.32833				71.5577	-0.64372
	35.888	40.5413	64.5993	-43.5029	71.7796	-23.6368	86.1318	-15.652		24.2222	16.7469			62.9714	7.98223		33.0015	1100	6.05414				71.778	-0.64419
	35.998	40.5003	64.7982	-43.5243	72	-23.6618	86.3953	-15.6606		24.2959	16.6887			63.1639	7.97496		33.4971	1100	5.80914				71.9984	-0.64475
	36.111	40.3321	64.9998	-43.5382	72.2243	-23.6858	86.6663	-15.659		24.3714	16.6205			63.3591	7.96784		33.9966	1100	5.522				72.2227	-0.64128
	36.2225	40.2793	65.2005	-43.5544	72.4478	-23.7211	86.9336	-15.705		24.4468	16.5697			63.5553	7.95244		34.5102	1100	5.2942				72.4462	-0.64754
	36.3325	40.2316	65.3985	-43.5619	72.6682	-23.7392	87.198	-15.72		24.5212	16.4953			63.7496	7.95741		34.9989	1100	5.04736				72.6666	-0.64728
	36.4435	40.1398	65.5992	-43.5838	72.8901	-23.7885	87.4644	-15.735		24.5963	16.4013			63.9429	7.93485		35.5053	1100	4.80125				72.8877	-0.64538
	36.555	40.0254	65.8008	-43.5971	73.1137	-23.7609	87.7326	-15.7316		24.6706	16.3292			64.1372	7.92146		36.0084	1100	4.54335				73.1129	-0.64721
	36.6665	39.9436	65.9997	-43.6083	73.3356	-23.7523	87.9998	-15.7215		24.7468	16.2631			64.3352	7.92279		36.5076	1100	4.28416				73.334	-0.64484
	36.7765	39.8464	66.1977	-43.6356	73.5552	-23.7474	88.2634	-15.7259		24.8219	16.1809			64.5314	7.92264		36.9927	1100	4.05665				73.5528	-0.64725
	36.888	39.7602	66.3993	-43.6358	73.7795	-23.7505	88.5316	-15.7535		24.8966	16.1152			64.7247	7.92114		37.4994	1100	3.81278				73.7787	-0.64369
	36.9995	39.7504	66.6009	-43.6349	74.0038	-23.7651	88.7989	-15.7727		24.9713	16.0453			64.9181	7.90444		38.0058	1100	3.5814				74.0022	-0.64227
	37.1095	39.6445	66.7971	-43.6483	74.221	-23.7939	89.0624	-15.7878		25.0464	16.0088			65.1142	7.88948		38.505	1100	3.38085				74.2202	-0.64096
	37.2215	39.5777	66.9996	-43.6694	74.4461	-23.7904	89.3315	-15.8124		25.1218	15.9299			65.3113	7.88157		39.0009	1100	3.2421				74.4437	-0.64233
	37.3325	39.4328	67.1994	-43.6864	74.6681	-23.7821	89.5978	-15.8299		25.1976	15.8436			65.5074	7.88099		39.5073	1100	3.0504				74.6665	-0.6461
	37.444	39.3507	67.4001	-43.6917	74.8908	-23.7851	89.8661	-15.8524		25.272	15.8095			65.6999	7.86983		40.0068	1100	2.84887				74.8908	-0.6418
	37.554	39.2716	67.5981	-43.6989	75.1111	-23.8035	90.1296	-15.8722		25.3457	15.7489			65.8932	7.86373		40.4991	1100	2.64288				75.1088	-0.64789
	37.666	39.1656	67.8006	-43.7175	75.3363	-23.7927	90.3988	-15.8896		25.4211	15.6846			66.0875	7.85052		41.0019	1100	2.47391				75.3347	-0.64707
	37.778	39.0521	67.9995	-43.742	75.5582	-23.8211	90.667	-15.902		25.4962	15.6275			66.2846	7.84478		41.5014	1100	2.26245				75.5566	-0.64766
	37.8885	38.9213	68.2002	-43.7475	75.7801	-23.8282	90.9324	-15.9283		25.5723	15.5746			66.4817	7.83195		42.0042	1100	2.0897				75.7785	-0.64351
	37.9985	38.859	68.3982	-43.7663	76.0005	-23.8345	91.1968	-15.9498		25.6467	15.5367			66.675	7.82602		42.5037	1100	1.88696				75.9981	-0.64219
	38.111	38.7603	68.5998	-43.7746	76.2248	-23.8265	91.467	-15.9709		25.7207	15.4942			66.8684	7.83313		43.0101	1100	1.6812				76.2233	-0.64335
	38.221	38.6772	68.7996	-43.7977	76.4467	-23.8435	91.7305	-15.992		25.7965	15.4458			67.0646	7.80574		43.5024	1100	1.52854				76.4452	-0.64306
	38.332	38.5872	68.9976	-43.8024	76.6663	-23.8735	91.9968	-15.9992		25.8712	15.4026			67.2589	7.80187		44.0019	1100	1.36999				76.6648	-0.6484
	38.4435	38.4782	69.1992	-43.8087	76.8907	-23.8667	92.2641	-16.0017		25.9467	15.3418			67.4559	7.79006		44.5011	1100	1.24673				76.8883	-0.64703
	38.5555	38.3919	69.399	-43.8214	77.1126	-23.8684	92.5332	-16.0124		26.0211	15.2662			67.6483	7.78018		45.0006	1100	1.08028				77.111	-0.64551
	38.6655	38.2377	69.5997	-43.8242	77.3353	-23.8602	92.7977	-16.0292		26.0951	15.229			67.8417	7.78225		45.5001	1100	0.914497				77.3337	-0.64445
	38.776	38.1499	69.7977	-43.8412	77.5549	-23.8746	93.0621	-16.0336		26.1716	15.1999			68.0397	7.78027		46.0065	1100	0.763521				77.5525	-0.64639
	38.8885	38.0711	70.0002	-43.847	77.78	-23.8766	93.3322	-16.0438		26.2474	15.1523			68.2358	7.75843		46.5093	1100	0.683094				77.7792	-0.64836
	38.999	37.958	70.1991	-43.8528	78.0011	-23.8851	93.5976	-16.0625		26.3221	15.1092			68.432	7.74816		47.0016	1100	0.557316				77.9996	-0.64573
	39.1105	37.927	70.3998	-43.87	78.2239	-23.9247	93.8649	-16.0802		26.3961	15.0496			68.6226	7.74777		47.5011	1100	0.417663				78.2223	-0.64607
	39.221	37.8433	70.5987	-43.8842	78.4451	-23.9273	94.1303	-16.0996		26.4712	14.979			68.8187	7.74704		47.9967	1100	0.344183				78.4443	-0.64551
	39.3345	37.7308	70.8021	-43.8918	78.6717	-23.933	94.4023	-16.1184		26.5474	14.9314			69.0158	7.72528		48.5034	1100	0.217586				78.6701	-0.64321
	39.4435	37.6776	70.9983	-43.9093	78.8905	-23.935	94.6639	-16.1258		26.6221	14.8656			69.211	7.70975		49.0026	1100	0.115254				78.8881	-0.64515
	39.5545	37.5306	71.199	-43.9292	79.1125	-23.9399	94.9312	-16.153		26.6972	14.815			69.4053	7.71469		49.509	1100	0.033933				79.1109	-0.64875
	39.6665	37.4396	71.4006	-43.9239	79.336	-23.9564	95.1994	-16.1538		26.7705	14.7762			69.5968	7.71443		50.0049	1100	-0.0707207				79.3352	-0.64274
	39.7775	37.3472	71.6004	-43.9444	79.5587	-23.9765	95.4658	-16.1601		26.8463	14.7071			69.7939	7.69731		50.5044	1100	-0.17998				79.5571	-0.64541
	39.8875	37.2673	71.7984	-43.9445	79.7783	-23.982	95.7302	-16.1739		26.9217	14.6329			69.9891	7.7043		51.0003	1100	-0.299231				79.7767	-0.64961
	39.999	37.1615	71.9991	-43.9488	80.001	-23.9935	95.9974	-16.1933		26.9972	14.6018			70.1862	7.67898		51.4995	1100	-0.400021				79.9987	-0.64431
	40.111	37.0436	72.2016	-43.9679	80.2261	-24.0005	96.2666	-16.216		27.0719	14.5623			70.3805	7.66423		51.999	1100	-0.484197				80.2245	-0.64446
	40.2215	36.9462	72.3987	-43.9813	80.4457	-24.0106	96.531	-16.2294		27.1452	14.5039			70.571	7.65631		52.5054	1100	-0.584892				80.4441	-0.64339
	40.3315	36.9116	72.5967	-43.9871	80.6661	-24.0579	96.7955	-16.2365		27.2213	14.4783			70.7682	7.65418		53.0082	1100	-0.650722				80.6645	-0.64557
	40.4435	36.8192	72.7983	-43.9928	80.8896	-24.078	97.0647	-16.2415		27.2964	14.4374			70.9652	7.64064		53.5113	1100	-0.761808				80.8888	-0.64533
	40.5555	36.7414	73.0008	-44.013	81.1147	-24.1351	97.3329	-16.2525		27.3719	14.3795			71.1595	7.6363		54.0072	1100	-0.852055				81.1131	-0.63847
	40.665	36.6402	73.197	-44.0174	81.3319	-24.1565	97.5954	-16.2563		27.4466	14.3406			71.3538	7.63262		54.5028	1100	-0.943291				81.3311	-0.64758
	40.777	36.5763	73.3995	-44.0343	81.557	-24.1787	97.8646	-16.2708		27.5206	14.3037			71.5471	7.62399		55.0023	1100	-1.05716				81.5555	-0.64291
	40.8885	36.4164	73.5993	-44.0442	81.7805	-24.1794	98.1319	-16.293		27.5968	14.2594			71.7452	7.61901		55.4946	1100	-1.15267				81.7781	-0.64386
	41	36.2917	73.8009	-44.051	82.0025	-24.2203	98.4002	-16.3078		27.6718	14.2031			71.9403	7.61325		56.0082	1100	-1.22503				82.0017	-0.64452
	41.1085	36.2932	73.9971	-44.063	82.2213	-24.2364	98.6608	-16.3227		27.7473	14.1561			72.1356	7.6084		56.5074	1100	-1.28892				82.2205	-0.64332
	41.222	36.2012	74.2005	-44.0812	82.4471	-24.2597	98.9328	-16.3287		27.8209	14.0792			72.328	7.59602		57.0105	1100	-1.32828				82.4448	-0.6511
	41.3335	36.167	74.4012	-44.0902	82.6691	-24.2747	99.2001	-16.3401		27.896	14.068			72.5232	7.58589		57.5064	1100	-1.40842				82.6675	-0.64405
	41.443	36.0239	74.5992	-44.1093	82.8903	-24.2686	99.4636	-16.3572		27.9718	14.007			72.7203	7.48053		58.0056	1100	-1.47838				82.8887	-0.64609
	41.5545	36.0192	74.799	-44.1265	83.1122	-24.2561	99.7309	-16.3758		28.0469	13.9858			72.9156	7.54445		58.4979	1100	-1.52687				83.1106	-0.64414
	41.6665	35.8573	74.9997	-44.1296	83.3357	-24.252	100	-16.3902		28.122	13.9312			73.1107	7.65503		58.9866	1100	-1.60372				83.3341	-0.64597
	41.7775	35.8059	75.2004	-44.1471	83.5585	-24.2913	100.265	-16.3992		28.1964	13.8904			73.3042	7.59957		59.5038	1100	-1.70053				83.5569	-0.64175
	41.8875	35.6988	75.3975	-44.1882	83.7773	-24.2839	100.53	-16.4143		28.2707	13.8478			73.4984	7.56481		60.0066	1100	-1.78646				83.7757	-0.64496
	41.999	35.6632	75.6	-44.1842	84.0015	-24.2981	100.798	-16.4194		28.3466	13.7967			73.6946	7.52885		60.5061	1100	-1.86215				84.0007	-0.64785
	42.111	35.5744	75.8007	-44.1962	84.2251	-24.2865	101.066	-16.44		28.4213	13.758			73.8898	7.52457		61.0053	1100	-1.92588				84.2227	-0.64486
	42.221	35.4525	75.9978	-44.2222	84.4447	-24.288	101.331	-16.4407		28.4963	13.6697			74.0841	7.51827		61.5084	1100	-2.01921				84.4431	-0.64499
	42.332	35.3428	76.1985	-44.2492	84.6674	-24.2658	101.597	-16.4495		28.5704	13.6205			74.2775	7.52034		61.9971	1100	-2.07918				84.6658	-0.64325
	42.4445	35.2852	76.4001	-44.2745	84.8917	-24.2718	101.866	-16.4682		28.6458	13.5924			74.4727	7.56622		62.4966	1100	-2.16075				84.8901	-0.64171
	42.555	35.1414	76.5999	-44.2823	85.1129	-24.29	102.132	-16.4902		28.7223	13.5431			74.6706	7.53451		62.9994	1100	-2.21257				85.1113	-0.64163
	42.6655	34.9943	76.7979	-44.3041	85.3332	-24.3109	102.397	-16.5099		28.7963	13.4991			74.8649	7.51781		63.5094	1100	-2.23575				85.3317	-0.64766
	42.777	34.9049	76.9986	-44.327	85.5575	-24.3447	102.664	-16.5147		28.8711	13.4443			75.0574	7.50231		64.0089	1100	-2.27271				85.5559	-0.64555
	42.8895	34.8307	77.2011	-44.3264	85.7826	-24.3544	102.934	-16.519		28.9462	13.4227			75.2545	7.49547		64.5081	1100	-2.35205				85.7811	-0.64892
	42.9995	34.8028	77.4	-44.3512	86.0022	-24.3929	103.199	-16.5373		29.0216	13.3826			75.4488	7.48361		65.0004	1100	-2.46002				85.9999	-0.64393
	43.1095	34.6856	77.5989	-44.3645	86.2233	-24.3978	103.463	-16.5463		29.097	13.3516			75.6458	7.48157		65.4999	1100	-2.53093				86.221	-0.64113
	43.222	34.5243	77.7996	-44.3885	86.4461	-24.4045	103.732	-16.5645		29.1718	13.2911			75.8392	7.47022		65.9958	1100	-2.58247				86.4445	-0.64333
	43.333	34.4733	77.9994	-44.3967	86.6688	-24.3957	103.999	-16.5861		29.2458	13.2486			76.0325	7.45802		66.5022	1100	-2.61994				86.6681	-0.64472
	43.4425	34.4459	78.1983	-44.4184	86.8892	-24.4181	104.262	-16.5956		29.3215	13.1923			76.2306	7.46417		67.005	1100	-2.65473				86.8884	-0.64605
	43.555	34.3289	78.3972	-44.4346	87.1111	-24.3845	104.532	-16.5966		29.3966	13.1577			76.4239	7.45169		67.5081	1100	-2.699				87.1088	-0.6482
	43.6665	34.2401	78.6006	-44.4557	87.3363	-24.4215	104.8	-16.6132		29.4721	13.1311			76.621	7.44765		68.0073	1100	-2.79373				87.3347	-0.64779
	43.7765	34.1426	78.7986	-44.4646	87.5566	-24.441	105.064	-16.6344		29.5468	13.0903			76.8153	7.45329		68.5068	1100	-2.81111				87.5551	-0.64728
	43.887	34.1105	78.9975	-44.4854	87.7778	-24.484	105.329	-16.6322		29.6208	13.0425			77.0078	7.45091		68.9991	1100	-2.87549				87.7754	-0.64498
	44	33.9767	79.2	-44.4945	88.0021	-24.4874	105.6	-16.6421		29.697	12.996			77.2048	7.43646		69.4983	1100	-2.94532				88.0005	-0.64661
	44.1105	33.877	79.4007	-44.5045	88.2256	-24.517	105.865	-16.6491		29.7714	12.9621			77.3991	7.44499		70.0047	1100	-2.9638				88.2248	-0.64523
	44.22	33.7865	79.5969	-44.5235	88.4436	-24.5337	106.129	-16.6699		29.8464	12.9085			77.5952	7.43963		70.5006	1100	-3.03791				88.442	-0.6464
	44.3325	33.7124	79.7994	-44.5327	88.6679	-24.5367	106.398	-16.6881		29.9208	12.8687			77.7886	7.43172		71.007	1100	-3.06487				88.6663	-0.64387
	44.444	33.6034	80.0001	-44.5563	88.8915	-24.5415	106.666	-16.7035		29.9956	12.8621			77.982	7.42065		71.5101	1100	-3.13596				88.8899	-0.64754
	44.5555	33.5467	80.2017	-44.5744	89.1142	-24.5414	106.933	-16.7137		30.0724	12.8274			78.1809	7.40475		72.0093	1100	-3.15794				89.1126	-0.64312
	44.6645	33.3903	80.397	-44.5752	89.3329	-24.5508	107.195	-16.7108		30.1468	12.787			78.3742	7.41444		72.4983	1100	-3.22255				89.3306	-0.64465
	44.777	33.2853	80.6004	-44.5849	89.5573	-24.6032	107.465	-16.7147		30.2212	12.7755			78.5685	7.40784		73.0011	1100	-3.26419				89.5565	-0.6451
	44.8885	33.2088	80.7993	-44.5986	89.78	-24.6044	107.732	-16.7189		30.2959	12.733			78.7628	7.38689		73.5039	1100	-3.31677				89.7784	-0.6462
	44.999	33.1362	80.9991	-44.6055	90.0004	-24.6076	107.998	-16.741		30.3713	12.6969			78.9599	7.38561		74.0034	1100	-3.3878				89.9996	-0.64594
	45.11	33.0623	81.1998	-44.6181	90.2239	-24.6672	108.264	-16.7429		30.4471	12.6418			79.157	7.39458		74.5029	1100	-3.42769				90.2215	-0.64405
	45.2215	32.9062	81.3987	-44.6227	90.4459	-24.7019	108.532	-16.7548		30.5219	12.5978			79.3503	7.38355		75.0057	1100	-3.49032				90.4451	-0.64276
	45.3325	32.8902	81.6003	-44.632	90.6686	-24.7408	108.798	-16.765		30.5969	12.5433			79.5456	7.37544		75.5085	1100	-3.53847				90.667	-0.64871
	45.4425	32.8336	81.7974	-44.6407	90.8881	-24.7528	109.062	-16.7797		30.6702	12.5253			79.7371	7.38305		75.9975	1100	-3.56673				90.8866	-0.6437
	45.555	32.7036	81.9999	-44.664	91.1133	-24.7659	109.332	-16.7869		30.7467	12.4922			79.936	7.36873		76.4967	1100	-3.61962				91.1117	-0.64787
	45.6665	32.5999	82.2006	-44.6742	91.336	-24.7639	109.599	-16.7945		30.8215	12.4542			80.1303	7.36277		77.0031	1100	-3.66642				91.3336	-0.64508
	45.777	32.597	82.3986	-44.6739	91.5571	-24.7401	109.865	-16.8098		30.8969	12.4265			80.3255	7.35033		77.499	1100	-3.69757				91.5548	-0.64842
	45.888	32.5742	82.5993	-44.6934	91.7791	-24.7426	110.131	-16.8057		30.9716	12.3959			80.5198	7.35395		78.0018	1100	-3.74648				91.7775	-0.64473
	46	32.4592	82.8009	-44.691	92.0034	-24.7788	110.4	-16.8126		31.0453	12.3483			80.7114	7.36085		78.5085	1100	-3.78525				92.0018	-0.64928
	46.1105	32.4291	83.0007	-44.7056	92.2253	-24.7949	110.666	-16.8142		31.1218	12.3188			80.9112	7.34277		79.0077	1100	-3.8349				92.2237	-0.64923
	46.221	32.3209	83.1978	-44.7132	92.4441	-24.7998	110.93	-16.8348		31.1972	12.273			81.1046	7.33198		79.5	1100	-3.85656				92.4425	-0.64447
	46.3325	32.2633	83.3994	-44.7185	92.6692	-24.8015	111.198	-16.8511		31.2712	12.2426			81.2997	7.33181		79.9959	1100	-3.92564				92.6669	-0.64547
	46.445	32.2015	83.601	-44.7164	92.8919	-24.8055	111.468	-16.8636		31.3463	12.2221			81.494	7.31681		80.5023	1100	-3.96034				92.8904	-0.64418
	46.554	32.1221	83.799	-44.7268	93.1115	-24.8272	111.73	-16.8519		31.4207	12.1791			81.6874	7.30193		81.0054	1100	-4.00927				93.1107	-0.64544
	46.665	32.0471	83.9979	-44.7379	93.3335	-24.853	111.995	-16.8712		31.4968	12.1638			81.8845	7.30286		81.501	1100	-4.03281				93.3319	-0.64884
	46.7775	31.9946	84.1995	-44.7505	93.5578	-24.859	112.266	-16.8987		31.5719	12.1504			82.0806	7.28853		82.0041	1100	-4.09756				93.5555	-0.64545
	46.8885	31.913	84.4002	-44.7734	93.7805	-24.8938	112.533	-16.9086		31.6463	12.1181			82.2749	7.28337		82.5069	1100	-4.10555				93.7789	-0.64867
	46.9975	31.888	84.5964	-44.7918	93.9993	-24.9116	112.794	-16.924		31.7214	12.0614			82.4683	7.27758		83.0028	1100	-4.13682				93.9969	-0.64952
	47.1105	31.7513	84.7989	-44.7944	94.2244	-24.9262	113.066	-16.9355		31.7958	12.0545			82.6626	7.26022		83.5023	1100	-4.18953				94.2229	-0.64732
	47.2225	31.6339	85.0014	-44.798	94.4479	-24.9414	113.334	-16.95		31.8716	12.0213			82.8606	7.26559		84.0015	1100	-4.23707				94.4463	-0.6445
	47.3325	31.5404	85.1976	-44.8114	94.6675	-24.9774	113.598	-16.9536		31.9474	11.9882			83.0558	7.26948		84.5046	1100	-4.26102				94.6659	-0.6478
	47.444	31.5134	85.3992	-44.812	94.8903	-25.0211	113.865	-16.9585		32.021	11.9887			83.2482	7.25637		85.0038	1100	-4.29012				94.8887	-0.64556
	47.555	31.3997	85.5999	-44.8292	95.113	-25.037	114.132	-16.973		32.0958	11.9592			83.4425	7.24553		85.5102	1100	-4.30264				95.1122	-0.64677
	47.667	31.2525	85.7997	-44.8353	95.3365	-25.0743	114.401	-16.9703		32.1712	11.9324			83.6396	7.24368		86.0025	1100	-4.36757				95.3341	-0.64713
	47.7765	31.1574	85.9977	-44.8529	95.5553	-25.0452	114.664	-16.9759		32.2474	11.8815			83.8367	7.23794		86.502	1100	-4.37657				95.5545	-0.64319
	47.888	31.1153	86.2002	-44.8712	95.7812	-25.0539	114.932	-16.9739		32.3221	11.8589			84.03	7.24756		87.0048	1100	-4.39161				95.7788	-0.64685
	47.9995	30.9562	86.4009	-44.8862	96.0023	-25.058	115.199	-17.0059		32.3957	11.8421			84.2234	7.23933		87.5043	1100	-4.40527				96.0015	-0.64981
	48.11	30.8718	86.5989	-44.8886	96.2235	-25.0736	115.464	-17.0198		32.4705	11.8349			84.4167	7.24239		88.0002	1100	-4.44832				96.0582	-0.64568
	48.221	30.8352	86.7978	-44.8933	96.4447	-25.0673	115.73	-17.0303		32.5463	11.7998			84.6148	7.24164		88.5066	1100	-4.46362
	48.333	30.7435	87.0003	-44.8942	96.6689	-25.0629	115.999	-17.0458		32.6221	11.7546			84.8099	7.22715		89.013	1100	-4.52609
	48.444	30.6091	87.1992	-44.8964	96.8901	-25.0835	116.265	-17.0617		32.6968	11.7198			85.0061	7.22965		89.5017	1100	-4.56008
	48.5545	30.5158	87.3981	-44.9319	97.1113	-25.1146	116.531	-17.0661		32.7708	11.6858			85.1967	7.23621		90.0048	1100	-4.617
	48.6645	30.3897	87.5979	-44.9348	97.3332	-25.1264	116.795	-17.0708		32.8459	11.6628			85.3938	7.22402		90.5004	1100	-4.63868
	48.7785	30.298	87.8004	-44.9443	97.5591	-25.1476	117.068	-17.1013		32.9224	11.614			85.5909	7.22914		90.9963	1100	-4.63849
	48.888	30.1514	88.0002	-44.9532	97.7803	-25.1319	117.331	-17.103		32.9971	11.5917			85.786	7.22617		91.4994	1100	-4.66825
	48.9985	30.1017	88.1982	-44.9583	97.9999	-25.1458	117.596	-17.1223		33.0718	11.5515			85.9803	7.21392		92.0022	1100	-4.67957
	49.111	29.9556	88.4007	-44.9766	98.2241	-25.1401	117.866	-17.126		33.1462	11.5255			86.1728	7.20196		92.5086	1100	-4.71098
	49.2225	29.8577	88.6005	-44.9859	98.4485	-25.1647	118.133	-17.1403		33.2213	11.4962			86.3689	7.20745		93.0045	1100	-4.74002
	49.3325	29.7641	88.7994	-44.9943	98.6681	-25.1674	118.398	-17.1527		33.2968	11.462			86.5651	7.18456		93.504	1100	-4.76084
	49.443	29.7115	88.9992	-45.0165	98.8892	-25.1627	118.663	-17.1605		33.3718	11.4377			86.7603	7.18768		93.9963	1100	-4.76286
	49.556	29.5797	89.2008	-45.0302	99.1151	-25.159	118.934	-17.1592		33.4466	11.4002			86.9555	7.18597		94.5027	1100	-4.78465
	49.666	29.5087	89.3997	-45.0384	99.3355	-25.1735	119.198	-17.1625		33.5202	11.3702			87.1461	7.1746		95.0019	1100	-4.8343
	49.7755	29.472	89.5977	-45.0517	99.5551	-25.2018	119.461	-17.1713		33.5964	11.3443			87.3432	7.16851		95.5086	1100	-4.84058
	49.888	29.3358	89.8002	-45.0551	99.7793	-25.216	119.731	-17.1784		33.6715	11.3161			87.5393	7.15493		96.0078	1100	-4.84258
	50	29.2532	90.0009	-45.0737	100.004	-25.2155	120	-17.1842		33.7469	11.2763			87.7346	7.14358		96.5109	1100	-4.88218
	50.11	29.1309	90.198	-45.0682	100.223	-25.215	120.264	-17.1962		33.8216	11.2479			87.9298	7.14233		97.0032	1100	-4.92894
	50.221	29.0359	90.3987	-45.0892	100.444	-25.2417	120.53	-17.193		33.8957	11.2261			88.1222	7.15677		97.4955	1100	-4.9561
	50.3335	28.9993	90.6012	-45.1077	100.67	-25.2649	120.801	-17.2011		33.9718	11.1896			88.3202	7.1315		97.9983	1100	-4.96116
	50.4435	28.912	90.7983	-45.1227	100.89	-25.2859	121.064	-17.202		34.0465	11.1247			88.5145	7.14479		98.5047	1100	-5.0265
	50.554	28.8116	90.9981	-45.1257	101.11	-25.2884	121.329	-17.2108		34.1216	11.0937			88.7097	7.13656		99.0078	1100	-5.04814
	50.6655	28.7073	91.1988	-45.1424	101.335	-25.2958	121.598	-17.2123		34.1967	11.0632			88.904	7.12895		99.5106	1100	-5.08133
	50.778	28.6468	91.4013	-45.1549	101.56	-25.2921	121.868	-17.2174		34.2714	11.0588			89.0992	7.122		100.01	1100	-5.10797
	50.887	28.5785	91.5975	-45.1519	101.778	-25.3015	122.129	-17.2378		34.3469	11.0333			89.2954	7.11827		100.502	1100	-5.15877
	50.999	28.5158	91.7991	-45.1594	102	-25.3173	122.398	-17.253		34.4216	11.0276			89.4896	7.10915		101.002	1100	-5.1864
	51.111	28.3923	91.9998	-45.1633	102.225	-25.3026	122.666	-17.2717		34.4967	10.9949			89.6849	7.10457		101.494	1100	-5.22663
	51.2215	28.3295	92.2005	-45.1812	102.447	-25.3002	122.932	-17.2794		34.5714	10.9805			89.8801	7.1003		102.011	1100	-5.21603
	51.3315	28.2666	92.3976	-45.1916	102.666	-25.3072	123.196	-17.2855		34.6461	10.9526			90.0725	7.0994		102.503	1100	-5.24334
	51.444	28.2238	92.6001	-45.1942	102.891	-25.3381	123.466	-17.2912		34.7219	10.9086			90.2706	7.09506		103.006	1100	-5.28755
	51.556	28.1063	92.8008	-45.2196	103.114	-25.3232	123.734	-17.3066		34.7963	10.8697			90.4639	7.07702		103.506	1100	-5.36358
	51.6655	28.0894	92.9988	-45.225	103.334	-25.3541	123.998	-17.3014		34.871	10.8612			90.6592	7.07404		104.008	1100	-5.38368
	51.7765	27.9321	93.1977	-45.2413	103.556	-25.3573	124.264	-17.3148		34.9457	10.8334			90.8525	7.08607		104.497	1100	-5.38341
	51.8885	27.841	93.3993	-45.2669	103.78	-25.3896	124.532	-17.3313		35.0208	10.8059			91.0486	7.07207		104.99	1100	-5.40733
	51.9995	27.8223	93.6	-45.2713	104.002	-25.3833	124.798	-17.3409		35.0973	10.7803			91.2467	7.06404		105.499	1100	-5.44233
	52.1095	27.7295	93.798	-45.3011	104.222	-25.4114	125.063	-17.3453		35.1714	10.7648			91.4391	7.05247		106.01	1100	-5.44924
	52.2215	27.6309	93.9987	-45.2991	104.446	-25.4169	125.331	-17.3602		35.2457	10.7323			91.6334	7.03213		106.505	1100	-5.49214
	52.3335	27.5853	94.2003	-45.3208	104.669	-25.4259	125.6	-17.3775		35.3212	10.6994			91.8286	7.04169		107.001	1100	-5.54046
	52.444	27.5037	94.4001	-45.3527	104.892	-25.4411	125.866	-17.3903		35.3963	10.6723			92.0238	7.02837		107.508	1100	-5.58473
	52.5535	27.4136	94.5972	-45.363	105.111	-25.4739	126.128	-17.4012		35.4721	10.6605			92.2218	7.0244		108	1100	-5.59261
	52.667	27.3213	94.8006	-45.3746	105.337	-25.4708	126.401	-17.4189		35.5464	10.6542			92.4142	7.03656		108.492	1100	-5.60265
	52.7775	27.2638	95.0004	-45.3841	105.559	-25.4831	126.666	-17.4124		35.6215	10.6362			92.6095	7.0066		108.999	1100	-5.61628
	52.888	27.1447	95.1993	-45.3869	105.779	-25.4993	126.931	-17.4229		35.6969	10.6277			92.8047	7.00239		109.509	1100	-5.65914
	52.999	27.0659	95.3991	-45.409	106.001	-25.5037	127.197	-17.4266		35.7713	10.6068			92.999	7.00091		110.005	1100	-5.69798
	53.1115	27.0101	95.6007	-45.4202	106.226	-25.5214	127.467	-17.4378		35.8471	10.5836			93.197	6.98641		110.507	1100	-5.71604
	53.2215	26.8825	95.7996	-45.4225	106.446	-25.5383	127.732	-17.4623		35.9208	10.5488			93.3885	6.97995		111.003	1100	-5.71658
	53.332	26.7342	95.9976	-45.4358	106.667	-25.5403	127.997	-17.4685		35.9955	10.5399			93.5818	6.98597		111.503	1100	-5.7008
	53.444	26.6539	96.2001	-45.4451	106.891	-25.5512	128.265	-17.4797		36.0716	10.4986			93.7808	6.98769		111.995	1100	-5.74609
	53.5555	26.5541	96.3999	-45.457	107.114	-25.5675	128.533	-17.4859		36.146	10.4707			93.9732	6.97678		112.501	1100	-5.75373
	53.665	26.5008	96.5979	-45.4639	107.333	-25.5857	128.796	-17.4989		36.2218	10.4592			94.1694	6.97659		113.001	1100	-5.7679
	53.7765	26.4197	96.7977	-45.4793	107.555	-25.6081	129.064	-17.5105		36.2962	10.4463			94.3628	6.98811		113.504	1100	-5.79457
	53.889	26.2751	97.0011	-45.4912	107.782	-25.6021	129.334	-17.5278		36.3713	10.4414			94.5589	6.96783		114.01	1100	-5.8237
	53.999	26.1657	97.1991	-45.494	108.002	-25.5868	129.597	-17.5352		36.4471	10.4213			94.756	6.96142		114.51	1100	-5.87269
	54.11	26.062	97.398	-45.5055	108.223	-25.6185	129.863	-17.5465		36.5215	10.3755			94.9503	6.95819		114.998	1100	-5.87901
	54.2215	26.0168	97.5987	-45.5056	108.445	-25.6122	130.132	-17.5598		36.5965	10.3618			95.1446	6.94128		115.494	1100	-5.91237
	54.3335	25.8834	97.8003	-45.5225	108.67	-25.6147	130.4	-17.5546		36.6713	10.3409			95.3379	6.96528		116.008	1100	-5.95677
	54.4425	25.7956	97.9983	-45.5354	108.889	-25.6394	130.662	-17.5651		36.7471	10.3238			95.5349	6.9488		116.504	1100	-5.98035
	54.555	25.7025	98.199	-45.548	109.113	-25.6397	130.932	-17.5781		36.8218	10.3096			95.7311	6.94507		117.007	1100	-5.99055
	54.6665	25.6432	98.4015	-45.5439	109.337	-25.6434	131.2	-17.5986		36.8962	10.2843			95.9245	6.94519		117.509	1100	-6.06356
	54.7775	25.5518	98.5995	-45.544	109.558	-25.6353	131.466	-17.6		36.9716	10.2457			96.1197	6.93445		118.009	1100	-6.09568
	54.8875	25.5178	98.7984	-45.5616	109.777	-25.6276	131.73	-17.6048		37.0463	10.206			96.314	6.94278		118.498	1100	-6.13367
	54.999	25.443	99	-45.5742	110.001	-25.6243	131.998	-17.6064		37.1214	10.2095			96.5083	6.93449		119	1100	-6.14573
	55.111	25.3527	99.2007	-45.577	110.225	-25.6398	132.266	-17.619		37.1972	10.1944			96.7063	6.92749		119.507	1100	-6.15552
	55.2205	25.2358	99.3978	-45.5887	110.445	-25.6446	132.53	-17.6327		37.2716	10.1593			96.8996	6.92697		120.003	1100	-6.19798
	55.3325	25.1819	99.5994	-45.6091	110.669	-25.6608	132.798	-17.634		37.3463	10.1467			97.093	6.918		120.505	1100	-6.20311
	55.4425	25.0719	99.7983	-45.6097	110.889	-25.6694	133.062	-17.6352		37.42	10.1005			97.2864	6.91259		121.005	1100	-6.23273
	55.5565	25.0416	100.002	-45.6206	111.116	-25.6843	133.335	-17.6336		37.4965	10.0892			97.4844	6.91859		121.508	1100	-6.23807
	55.6645	24.919	100.196	-45.6382	111.332	-25.7094	133.595	-17.6407		37.5723	10.0604			97.6805	6.91942		121.997	1100	-6.28874
	55.778	24.8265	100.4	-45.6546	111.559	-25.7231	133.867	-17.6443		37.6466	10.0396			97.8739	6.90826		122.5	1100	-6.2911
	55.888	24.7448	100.599	-45.6661	111.779	-25.7134	134.131	-17.6603		37.7214	10.0234			98.07	6.89324		123.006	1100	-6.31951
	55.999	24.5481	100.799	-45.6837	112.001	-25.7476	134.398	-17.6545		37.7961	10.015			98.2625	6.89092		123.505	1100	-6.37247
	56.11	24.5073	100.997	-45.6899	112.222	-25.7436	134.664	-17.6634		37.8719	9.97151			98.4596	6.8923		124.005	1100	-6.4164
	56.222	24.3557	101.201	-45.6991	112.448	-25.7539	134.933	-17.6747		37.9473	9.94684			98.6566	6.8752		124.511	1100	-6.45987
	56.3335	24.3151	101.4	-45.711	112.669	-25.7712	135.201	-17.6775		38.0217	9.94057			98.8499	6.87468		125.007	1100	-6.47488
	56.4425	24.147	101.598	-45.7155	112.889	-25.772	135.462	-17.6888		38.0961	9.91951			99.0434	6.8811		125.503	1100	-6.48619
	56.5555	24.0133	101.799	-45.7168	113.113	-25.7891	135.733	-17.6876		38.1708	9.88545			99.2376	6.8715		126.002	1100	-6.50554
	56.6665	23.8753	102.001	-45.7287	113.337	-25.7918	136	-17.695		38.2469	9.86279			99.4356	6.88874		126.502	1100	-6.51957
	56.777	23.8303	102.2	-45.7473	113.557	-25.807	136.265	-17.7013		38.3224	9.84131			99.6309	6.88586		127.001	1100	-6.56869
	56.887	23.7248	102.397	-45.7559	113.778	-25.8347	136.529	-17.7168		38.3964	9.78328			99.8242	6.86559		127.507	1100	-6.57031
	57	23.6462	102.474	-45.7602	114.004	-25.8258	136.8	-17.7245		38.4708	9.73072						128.007	1100	-6.57782
	57.1105	23.5748			114.223	-25.8189	137.065	-17.7274		38.5462	9.73323						128.453	1100	-6.5995
	57.221	23.5663			114.444	-25.837	137.33	-17.7336		38.6217	9.69661						0.0036	1250	0.407717
	57.332	23.4455			114.666	-25.8517	137.597	-17.7324		38.6971	9.66731						0.333	1250	6.70644
	57.4455	23.3437			114.894	-25.8738	137.869	-17.7395		38.7708	9.64361						0.9774	1250	38.4214
	57.5545	23.3002			115.112	-25.8788	138.13	-17.7451		38.8451	9.63663						1.491	1250	61.3246
	57.665	23.2132			115.334	-25.9106	138.396	-17.754		38.922	9.60101						1.9869	1250	90.2565
	57.7775	23.1159			115.558	-25.9214	138.666	-17.7478		38.9971	9.56619						2.4933	1250	117.036
	57.8885	23.0203			115.779	-25.9219	138.932	-17.7571		39.0718	9.53925						2.9964	1250	138.998
	57.999	22.9392			116.001	-25.9631	139.197	-17.7641		39.1458	9.51865						3.5064	1250	148.667
	58.11	22.8978			116.224	-25.9519	139.464	-17.7676		39.2213	9.47166						4.0128	1250	135.327
	58.2225	22.8211			116.448	-25.9704	139.734	-17.7771		39.2971	9.43774						4.512	1250	114.686
	58.332	22.7265			116.668	-25.9638	139.997	-17.7813		39.3718	9.42659						5.001	1250	108.323
	58.4435	22.6252			116.89	-25.987	140.265	-17.7833		39.4469	9.40786						5.5038	1250	103.403
	58.5555	22.5309			117.114	-25.973	140.533	-17.7784		39.5209	9.38219						5.9961	1250	95.4716
	58.6665	22.4444			117.336	-26.0055	140.799	-17.7869		39.596	9.33892						6.513	1250	85.2904
	58.7765	22.3342			117.556	-26.0166	141.064	-17.8008		39.6714	9.31953						7.0053	1250	72.3767
	58.8875	22.2907			117.778	-26.0113	141.33	-17.8121		39.7476	9.30191						7.5084	1250	68.0673
	58.9995	22.2444			118.003	-26.0354	141.599	-17.8187		39.8216	9.29057						8.0043	1250	58.6698
	59.1105	22.1125			118.224	-26.0474	141.866	-17.8176		39.8956	9.27757						8.5035	1250	57.6067
	59.2195	22.0252			118.443	-26.0387	142.127	-17.8126		39.9707	9.2593						8.9994	1250	57.9727
	59.333	22.0063			118.668	-26.0601	142.399	-17.8226		40.0468	9.23604						9.4953	1250	55.6385
	59.4445	21.9177			118.892	-26.0432	142.666	-17.8307		40.1219	9.20175						10.0053	1250	44.779
	59.554	21.8862			119.112	-26.0637	142.93	-17.8333		40.196	9.18611						10.5081	1250	42.0761
	59.6655	21.831			119.334	-26.0957	143.197	-17.847		40.271	9.17643						11.0112	1250	39.9078
	59.778	21.7413			119.558	-26.1008	143.467	-17.8533		40.3468	9.16913						11.5035	1250	36.3822
	59.8885	21.6698			119.78	-26.0993	143.733	-17.8735		40.4226	9.12693						12.0099	1250	34.5904
	59.9975	21.598			119.999	-26.1125	143.994	-17.8785		40.497	9.10716						12.4986	1250	32.2953
	60.1105	21.5465			120.224	-26.121	144.265	-17.8751		40.571	9.09651						12.9945	1250	31.1334
	60.2225	21.4709			120.448	-26.1092	144.534	-17.8769		40.6457	9.09704						13.5045	1250	32.2442
	60.332	21.3337			120.667	-26.1355	144.797	-17.8841		40.7215	9.0553						14.0109	1250	30.3726
	60.443	21.3317			120.889	-26.139	145.063	-17.8949		40.7973	9.03317						14.5104	1250	27.0831
	60.555	21.224			121.114	-26.1369	145.333	-17.8954		40.8721	9.02383						15.0027	1250	26.1847
	60.666	21.1376			121.336	-26.1313	145.598	-17.9019		40.9457	9.01689						15.5055	1250	24.6345
	60.7765	21.0921			121.555	-26.1556	145.863	-17.8982		41.0212	8.98213						16.0014	1250	23.858
	60.888	20.9954			121.78	-26.1705	146.132	-17.9052		41.0969	8.96551						16.4937	1250	22.7711
	61.0005	20.9209			122.003	-26.1651	146.401	-17.9028		41.1717	8.96544						17.0037	1250	21.1244
	61.1095	20.8337			122.223	-26.1696	146.663	-17.9106		41.2464	8.92913						17.5137	1250	20.8095
	61.2215	20.7355			122.447	-26.1792	146.932	-17.9203		41.3201	8.91518						18.0024	1250	20.3922
	61.333	20.6872			122.668	-26.2161	147.199	-17.9162		41.3966	8.87669						18.5052	1250	19.83
	61.444	20.6284			122.892	-26.2211	147.466	-17.9237		41.4716	8.85672						19.0011	1250	18.889
	61.5535	20.5666			123.111	-26.2309	147.729	-17.9305		41.5464	8.84144						19.5006	1250	17.932
	61.6665	20.5158			123.335	-26.2414	148	-17.9299		41.6208	8.80712						19.9929	1250	17.1749
	61.7775	20.4244			123.56	-26.2233	148.266	-17.9305		41.6962	8.78145						20.5029	1250	16.4317
	61.888	20.378			123.779	-26.2225	148.531	-17.9383		41.7723	8.75561						21.0129	1250	15.7556
	61.9985	20.3141			124.001	-26.2349	148.797	-17.9468		41.8471	8.72674						21.5052	1250	14.8103
	62.11	20.2546			124.222	-26.2926	149.064	-17.9456		41.9218	8.70747						22.0044	1250	14.3298
	62.222	20.1876			124.447	-26.284	149.332	-17.9485		41.9958	8.69435						22.5039	1250	12.0309
	62.332	20.0906			124.666	-26.283	149.597	-17.9657		42.0712	8.67739						23.0067	1250	11.6665
	62.4435	20.0367			124.89	-26.3067	149.864	-17.9667		42.1467	8.6552						23.4921	1250	11.257
	62.5555	19.9348			125.114	-26.3158	150.133	-17.9767		42.2221	8.63298						24.0021	1250	10.869
	62.666	19.8527			125.335	-26.3267	150.399	-17.9893		42.2958	8.61079						24.5085	1250	10.4251
	62.776	19.805			125.556	-26.3395	150.662	-17.9807		42.3709	8.5949						25.0113	1250	10.0461
	62.889	19.7105			125.779	-26.337	150.933	-17.9845		42.4467	8.57762						25.5036	1250	9.71697
	63	19.6408			126.003	-26.3523	151.2	-17.9857		42.5218	8.54622						26.01	1250	9.34409
	63.1105	19.5566			126.223	-26.3516	151.465	-17.9938		42.5965	8.51834						26.4987	1250	8.95429
	63.221	19.4703			126.445	-26.3347	151.73	-17.9901		42.6709	8.49809						27.0018	1250	8.6241
	63.3335	19.3795			126.669	-26.3451	152	-17.997		42.7456	8.4713						27.501	1250	8.34542
	63.444	19.3116			126.891	-26.3518	152.266	-17.9959		42.8214	8.43461						28.0077	1250	8.02608
	63.554	19.198			127.111	-26.368	152.529	-17.9913		42.8972	8.42174						28.5105	1250	7.75082
	63.666	19.1624			127.336	-26.3853	152.798	-17.9989		42.9712	8.386						29.0133	1250	7.49682
	63.777	19.067			127.557	-26.3645	153.065	-18.0172		43.0463	8.37358						29.5056	1250	7.21227
	63.887	18.9787			127.777	-26.4008	153.329	-18.0165		43.121	8.35836						29.9946	1250	6.9039
	63.9995	18.8955			128.002	-26.4215	153.598	-18.0309		43.1972	8.33393						30.501	1250	6.66512
	64.111	18.8214			128.225	-26.4189	153.867	-18.0381		43.2719	8.3173						31.0038	1250	6.41604
	64.2215	18.745			128.447	-26.436	154.132	-18.0436		43.3466	8.30716						31.5069	1250	6.17277
	64.3315	18.6934			128.665	-26.4606	154.396	-18.0527		43.4207	8.27785						32.0025	1250	5.93647
	64.444	18.649			128.89	-26.4507	154.666	-18.0627		43.4964	8.24657						32.5125	1250	5.6955
	64.556	18.5406			129.115	-26.4523	154.934	-18.0667		43.5719	8.23827						33.0015	1250	5.44873
	64.6655	18.4877			129.334	-26.487	155.197	-18.0713		43.6473	8.21631						33.4971	1250	5.22822
	64.7765	18.4379			129.557	-26.503	155.464	-18.0798		43.7213	8.20657						33.9966	1250	4.92507
	64.8885	18.4214			129.779	-26.502	155.732	-18.0893		43.7957	8.19317						34.5102	1250	4.76478
	65	18.3612			130.002	-26.5057	156	-18.0898		43.8711	8.1585						34.9989	1250	4.54263
	65.1095	18.2999			130.223	-26.5179	156.263	-18.0939		43.9473	8.14663						35.5053	1250	4.32113
	65.2215	18.2774			130.446	-26.5108	156.532	-18.1083		44.0213	8.13184						36.0084	1250	4.08902
	65.333	18.2182			130.669	-26.5393	156.799	-18.1096		44.0957	8.11145						36.5076	1250	3.85575
	65.443	18.1763			130.889	-26.5317	157.063	-18.1247		44.1711	8.10017						36.9927	1250	3.65098
	65.5545	18.1377			131.112	-26.5168	157.331	-18.1251		44.2469	8.07566						37.4994	1250	3.4315
	65.6665	18.0434			131.335	-26.5308	157.599	-18.1324		44.3224	8.06186						38.0058	1250	3.22326
	65.7775	18.021			131.558	-26.5309	157.866	-18.1317		44.3967	8.0394						38.505	1250	3.04276
	65.887	18.0107			131.778	-26.5175	158.129	-18.1373		44.4715	8.01873						39.0009	1250	2.91789
	65.9995	17.9344			132.003	-26.5325	158.399	-18.1408		44.5466	8.0121						39.5073	1250	2.74536
	66.1105	17.8818			132.224	-26.5313	158.665	-18.1349		44.622	8.00375						40.0068	1250	2.56398
	66.222	17.8118			132.447	-26.5452	158.933	-18.1329		44.6971	7.98589						40.4991	1250	2.37859
	66.332	17.7665			132.667	-26.5645	159.197	-18.1354		44.7714	7.9875						41.0019	1250	2.22652
	66.4435	17.7338			132.892	-26.5608	159.464	-18.1408		44.8458	7.95205						41.5014	1250	2.03621
	66.555	17.6722			133.114	-26.5707	159.732	-18.1442		44.9213	7.95169						42.0042	1250	1.88073
	66.6655	17.6266			133.334	-26.5878	159.997	-18.1422		44.9963	7.9414						42.5037	1250	1.69827
	66.777	17.5605			133.558	-26.5779	160.265	-18.1499		45.0721	7.92877						43.0101	1250	1.51308
	66.8885	17.5006			133.779	-26.5651	160.533	-18.1527		45.1462	7.93095						43.5024	1250	1.37569
	66.9985	17.4791			134	-26.5929	160.796	-18.151		45.2205	7.90743						44.0019	1250	1.23299
	67.1095	17.4256			134.223	-26.6188	161.062	-18.1614		45.2963	7.90115						44.5011	1250	1.12206
	67.2225	17.3662			134.447	-26.6353	161.333	-18.1687		45.3721	7.89486						45.0006	1250	0.972251
	67.3325	17.3194			134.668	-26.6768	161.598	-18.1653		45.4468	7.86066						45.5001	1250	0.823047
	67.4435	17.2879			134.891	-26.6744	161.864	-18.1722		45.5209	7.8611						46.0065	1250	0.687169
	67.554	17.2381			135.111	-26.6966	162.13	-18.177		45.5963	7.85079						46.5093	1250	0.614785
	67.6675	17.1568			135.337	-26.6762	162.402	-18.1805		45.6721	7.827						47.0016	1250	0.501584
	67.777	17.1188			135.558	-26.6905	162.665	-18.1822		45.7468	7.81532						47.5011	1250	0.375897
	67.888	17.0826			135.779	-26.6857	162.931	-18.1845		45.8219	7.79747						47.9967	1250	0.309765
	68	17.0273			136.003	-26.6811	163.2	-18.1952		45.8959	7.77738						48.5034	1250	0.195827
	68.111	16.9697			136.225	-26.7118	163.467	-18.1935		45.971	7.74578						49.0026	1250	0.103729
	68.2205	16.8903			136.444	-26.7127	163.73	-18.195		46.0464	7.72299						49.509	1250	0.0305397
	68.3325	16.8271			136.668	-26.7114	163.998	-18.1992		46.1219	7.70514						50.0049	1250	-0.0636486
	68.444	16.7543			136.891	-26.7256	164.266	-18.2007		46.1966	7.68838						50.5044	1250	-0.161982
	68.555	16.7063			137.113	-26.7282	164.532	-18.2157		46.2706	7.66431						51.0003	1250	-0.269308
	68.665	16.6424			137.334	-26.7434	164.796	-18.2116		46.3461	7.65912						51.4995	1250	-0.360019
	68.7765	16.5527			137.558	-26.7478	165.064	-18.2214		46.4218	7.629						51.999	1250	-0.435777
	68.8885	16.5365			137.78	-26.7561	165.332	-18.2161		46.4969	7.5941						52.5054	1250	-0.526403
	68.9985	16.4764			138	-26.7695	165.597	-18.2243		46.571	7.5728						53.0082	1250	-0.585649
	69.1105	16.4104			138.224	-26.7896	165.865	-18.2329		46.6454	7.5598						53.5113	1250	-0.685627
	69.2215	16.4003			138.447	-26.7838	166.132	-18.25		46.7222	7.54441						54.0072	1250	-0.766849
	69.333	16.3256			138.669	-26.784	166.399	-18.2476		46.7969	7.52459						54.5028	1250	-0.848962
	69.4425	16.2779			138.889	-26.7848	166.662	-18.2488		46.8716	7.51563						55.0023	1250	-0.951441
	69.5555	16.2256			139.115	-26.7781	166.933	-18.2567		46.9464	7.4981						55.4946	1250	-1.03741
	69.667	16.1795			139.338	-26.7843	167.201	-18.255		47.0211	7.4749						56.0082	1250	-1.10253
	69.776	16.1264			139.556	-26.7875	167.463	-18.2592		47.0969	7.4733						56.5074	1250	-1.16003
	69.887	16.078			139.779	-26.8154	167.729	-18.2553		47.1723	7.45186						57.0105	1250	-1.19545
	69.9995	16.0144			140.002	-26.7998	167.999	-18.2643		47.2471	7.44138						57.5064	1250	-1.26758
	70.111	15.9873			140.225	-26.8208	168.267	-18.2693		47.3211	7.41356						58.0056	1250	-1.33054
	70.2195	15.9525			140.443	-26.8336	168.527	-18.2618		47.3958	7.40693						58.4979	1250	-1.37418
	70.333	15.8857			140.668	-26.8252	168.799	-18.2665		47.4716	7.38926						58.9866	1250	-1.44335
	70.4445	15.8366			140.891	-26.8493	169.067	-18.2726		47.5467	7.3534						59.5038	1250	-1.53048
	70.554	15.7599			141.113	-26.871	169.33	-18.2805		47.6211	7.33149						60.0066	1250	-1.60781
	70.665	15.7073			141.333	-26.8735	169.596	-18.2862		47.6958	7.32072						60.5061	1250	-1.67593
	70.7775	15.6363			141.559	-26.8853	169.866	-18.282		47.7712	7.31623						61.0053	1250	-1.73329
	70.8885	15.6179			141.78	-26.8913	170.132	-18.2887		47.8474	7.30345						61.5084	1250	-1.81729
	70.9985	15.5314			142	-26.9322	170.396	-18.2957		47.9214	7.27902						61.9971	1250	-1.87126
	71.11	15.458			142.224	-26.9029	170.665	-18.3044		47.9961	7.25378						62.4966	1250	-1.94467
	71.2225	15.3828			142.449	-26.8812	170.934	-18.3038		48.0716	7.24144						62.9994	1250	-1.99131
	71.3335	15.3238			142.669	-26.9147	171.2	-18.311		48.1463	7.23286						63.5094	1250	-2.01218
	71.443	15.2946			142.889	-26.9283	171.464	-18.3187		48.2221	7.19527						64.0089	1250	-2.04544
	71.555	15.2683			143.114	-26.9181	171.732	-18.3212		48.2965	7.18362						64.5081	1250	-2.11685
	71.6665	15.1849			143.335	-26.9279	171.999	-18.3259		48.3715	7.17505						65.0004	1250	-2.21402
	71.777	15.1496			143.557	-26.93	172.264	-18.332		48.4466	7.15648						65.4999	1250	-2.27784
	71.888	15.146			143.779	-26.9389	172.531	-18.3419		48.5214	7.14486						65.9958	1250	-2.32422
	72	15.0558			144.003	-26.9535	172.8	-18.34		48.5975	7.12575						66.5022	1250	-2.35794
	72.11	15.0196			144.223	-26.9277	173.064	-18.3457		48.6708	7.08346						67.005	1250	-2.38926
	72.2205	14.9687			144.444	-26.9542	173.329	-18.3537		48.7456	7.06991						67.5081	1250	-2.4291
	72.3325	14.9031			144.669	-26.9522	173.598	-18.3624		48.8221	7.04953						68.0073	1250	-2.51436
	72.4445	14.8646			144.892	-26.9548	173.866	-18.3566		48.8961	7.03513						68.5068	1250	-2.53
	72.5545	14.798			145.111	-26.9511	174.131	-18.3641		48.9722	7.00132						68.9991	1250	-2.58794
	72.6665	14.7741			145.336	-26.9804	174.4	-18.3742		49.0455	6.98569						69.4983	1250	-2.65079
	72.778	14.6859			145.559	-26.9966	174.667	-18.3703		49.121	6.97916						70.0047	1250	-2.66742
	72.8895	14.6103			145.781	-27.002	174.934	-18.3838		49.1975	6.96373						70.5006	1250	-2.73412
	72.998	14.5666			145.999	-27.0191	175.195	-18.3987		49.2711	6.93879						71.007	1250	-2.75839
	73.1105	14.5284			146.224	-27.0205	175.465	-18.4052		49.3473	6.91391						71.5101	1250	-2.82236
	73.2215	14.4839			146.445	-27.031	175.732	-18.4104		49.4202	6.90076						72.0093	1250	-2.84214
	73.332	14.4516			146.668	-27.0456	175.997	-18.4083		49.4964	6.88312						72.4983	1250	-2.90029
	73.4435	14.3856			146.889	-27.0585	176.264	-18.4064		49.5718	6.8673						73.0011	1250	-2.93777
	73.555	14.409			147.113	-27.072	176.531	-18.4113		49.6462	6.85439						73.5039	1250	-2.9851
	73.666	14.3129			147.335	-27.0758	176.799	-18.415		49.722	6.83547						74.0034	1250	-3.04902
	73.7755	14.2778			147.554	-27.1073	177.061	-18.4255		49.7957	6.82934						74.5029	1250	-3.08492
	73.889	14.2267			147.782	-27.0994	177.333	-18.4331		49.8718	6.80254						75.0057	1250	-3.14129
	73.999	14.1725			148	-27.1244	177.598	-18.4343		49.9469	6.78719						75.5085	1250	-3.18462
	74.1105	14.1484			148.225	-27.1383	177.865	-18.4382		50.0213	6.78509						75.9975	1250	-3.21006
	74.2215	14.1473			148.445	-27.135	178.131	-18.4439		50.0963	6.75216						76.4967	1250	-3.25766
	74.3335	14.0439			148.67	-27.1335	178.401	-18.4433		50.17	6.74269						77.0031	1250	-3.29978
	74.4435	14.0697			148.891	-27.1327	178.664	-18.4541		50.2465	6.73006						77.499	1250	-3.32782
	74.5545	13.9852			149.113	-27.1556	178.93	-18.4658		50.3223	6.70502						78.0018	1250	-3.37184
	74.6665	13.8857			149.336	-27.1562	179.2	-18.4722		50.396	6.67059						78.5085	1250	-3.40673
	74.7775	13.8459			149.559	-27.2213	179.466	-18.4669		50.4714	6.63616						79.0077	1250	-3.45141
	74.8875	13.7821			149.778	-27.218	179.73	-18.4779		50.5465	6.63412						79.5	1250	-3.4709
	74.9985	13.7623			150	-27.2237	179.997	-18.4749		50.6219	6.613						79.9959	1250	-3.53308
	75.111	13.7251			150.225	-27.2143	180.267	-18.4817		50.6974	6.58999						80.5023	1250	-3.56431
	75.2215	13.6569			150.445	-27.2321	180.532	-18.4815		50.771	6.56974						81.0054	1250	-3.60834
	75.3315	13.5963			150.667	-27.2333	180.796	-18.4883		50.8461	6.54795						81.501	1250	-3.62953
	75.4435	13.5648			150.89	-27.2192	181.065	-18.4909		50.9212	6.52608						82.0041	1250	-3.6878
	75.5555	13.4786			151.114	-27.2271	181.333	-18.4859		50.997	6.49541						82.5069	1250	-3.69499
	75.665	13.4171			151.334	-27.2683	181.597	-18.4936		51.0724	6.49422						83.0028	1250	-3.72314
	75.776	13.3624			151.556	-27.2432	181.863	-18.4907		51.1461	6.48217						83.5023	1250	-3.77058
	75.888	13.3213			151.778	-27.2423	182.131	-18.492		51.2208	6.47042						84.0015	1250	-3.81337
	76	13.2437			152.003	-27.2663	182.4	-18.4905		51.2963	6.44443						84.5046	1250	-3.83491
	76.109	13.2049			152.222	-27.2565	182.662	-18.4995		51.3717	6.44591						85.0038	1250	-3.8611
	76.2215	13.1165			152.446	-27.2527	182.932	-18.5053		51.4468	6.44573						85.5102	1250	-3.87237
	76.333	13.0324			152.67	-27.2527	183.199	-18.5016		51.5208	6.41921						86.0025	1250	-3.93082
	76.444	13.0286			152.89	-27.256	183.466	-18.5054		51.5952	6.39793						86.502	1250	-3.93892
	76.554	12.9957			153.112	-27.2583	183.73	-18.5095		51.6713	6.39364						87.0048	1250	-3.95245
	76.666	12.9025			153.335	-27.2499	183.998	-18.5161		51.7471	6.36663						87.5043	1250	-3.96475
	76.7775	12.8874			153.558	-27.2686	184.266	-18.5165		51.8218	6.35733						88.0002	1250	-4.00349
	76.888	12.8097			153.778	-27.2861	184.531	-18.5237		51.8959	6.35081						88.5066	1250	-4.01726
	76.9995	12.7388			154.002	-27.302	184.798	-18.5408		51.971	6.33507						89.013	1250	-4.07348
	77.111	12.6688			154.224	-27.3063	185.066	-18.5414		52.0471	6.32271						89.5017	1250	-4.10407
	77.221	12.6776			154.445	-27.2798	185.331	-18.5492		52.1222	6.31084						90.0048	1250	-4.1553
	77.332	12.5827			154.667	-27.2883	185.596	-18.553		52.1966	6.31431						90.5004	1250	-4.17481
	77.444	12.5605			154.892	-27.3088	185.865	-18.5538		52.2713	6.27651						90.9963	1250	-4.17464
	77.5555	12.4771			155.114	-27.2985	186.133	-18.5597		52.346	6.25537						91.4994	1250	-4.20143
	77.665	12.3826			155.335	-27.3003	186.396	-18.5648		52.4218	6.25183						92.0022	1250	-4.21162
	77.777	12.3726			155.557	-27.3166	186.665	-18.5583		52.4972	6.23444						92.5086	1250	-4.23988
	77.889	12.3402			155.781	-27.3056	186.934	-18.5646		52.5716	6.20773						93.0045	1250	-4.26602
	77.9995	12.2542			156.002	-27.3224	187.199	-18.5653		52.6453	6.19924						93.504	1250	-4.28475
	78.109	12.2204			156.222	-27.3452	187.462	-18.5686		52.7211	6.16826						93.9963	1250	-4.28657
	78.2215	12.1745			156.446	-27.351	187.732	-18.575		52.7969	6.152						94.5027	1250	-4.30618
	78.333	12.1279			156.67	-27.3372	187.999	-18.585		52.8716	6.13322						95.0019	1250	-4.35087
	78.443	12.0594			156.889	-27.35	188.263	-18.5771		52.946	6.11468						95.5086	1250	-4.35652
	78.554	11.9891			157.111	-27.3638	188.53	-18.5873		53.0207	6.09166						96.0078	1250	-4.35832
	78.666	12.0133			157.336	-27.3995	188.799	-18.5902		53.0965	6.08981						96.5109	1250	-4.39396
	78.777	11.9569			157.557	-27.4063	189.065	-18.6		53.1727	6.07359						97.0032	1250	-4.43605
	78.8875	11.9116			157.778	-27.4013	189.33	-18.5987		53.247	6.06368						97.4955	1250	-4.46049
	78.999	11.8828			158.001	-27.4213	189.598	-18.6031		53.321	6.03068						97.9983	1250	-4.46505
	79.1115	11.8349			158.226	-27.4294	189.867	-18.6029		53.3958	6.01971						98.5047	1250	-4.52385
	79.2205	11.8035			158.445	-27.4317	190.13	-18.6103		53.4719	6.00577						99.0078	1250	-4.54332
	79.3325	11.7584			158.669	-27.4274	190.398	-18.6051		53.547	5.98223						99.5106	1250	-4.57319
	79.444	11.7011			158.892	-27.4258	190.666	-18.6057		53.6217	5.96848						100.01	1250	-4.59717
	79.555	11.645			159.114	-27.4318	190.932	-18.6067		53.6965	5.943						100.502	1250	-4.64289
	79.665	11.6247			159.332	-27.4562	191.196	-18.61		53.7712	5.93452						101.002	1250	-4.66776
	79.777	11.5846			159.557	-27.4678	191.465	-18.6137		53.8466	5.91801						101.494	1250	-4.70397
	79.8885	11.5343			159.78	-27.473	191.732	-18.6098		53.9217	5.89066						102.011	1250	-4.69443
	79.999	11.5152			160	-27.4834	191.998	-18.6107		53.9961	5.8795						102.503	1250	-4.71901
	80.1095	11.4618			160.222	-27.474	192.263	-18.6128		54.0705	5.8649						103.006	1250	-4.7588
	80.222	11.4559			160.447	-27.4853	192.533	-18.6186		54.1463	5.84813						103.506	1250	-4.82722
	80.333	11.374			160.67	-27.5047	192.8	-18.624		54.2221	5.8323						104.008	1250	-4.84531
	80.443	11.3265			160.888	-27.495	193.063	-18.626		54.2964	5.83441						104.497	1250	-4.84507
	80.555	11.2391			161.114	-27.4901	193.332	-18.6251		54.3708	5.80375						104.99	1250	-4.8666
	80.667	11.2321			161.335	-27.4765	193.6	-18.6236		54.4466	5.79037						105.499	1250	-4.8981
	80.777	11.1686			161.557	-27.5027	193.865	-18.6166		54.5217	5.77207						106.01	1250	-4.90432
	80.887	11.1099			161.778	-27.5117	194.129	-18.6155		54.5971	5.77155						106.505	1250	-4.94292
	80.9995	11.0523			162.002	-27.4916	194.399	-18.6156		54.6718	5.75504						107.001	1250	-4.98641
	81.111	10.964			162.225	-27.5301	194.666	--		54.7455	5.73372						107.508	1250	-5.02625
	81.221	10.9582			162.445	-27.5267	194.93	--		54.8217	5.70498						108	1250	-5.03334
	81.3325	10.9013			162.669	-27.5636	195.198	--		54.8967	5.69402						108.492	1250	-5.04239
	81.4445	10.8078			162.892	-27.5442	195.467	--		54.9718	5.68815						108.999	1250	-5.05465
	81.5545	10.7725			163.112	-27.5721	195.731	--		55.0466	5.66849						109.509	1250	-5.14982
	81.6645	10.757			163.333	-27.5668	195.995	--		55.1209	5.65565						110.005	1250	-5.24214
	81.777	10.7341			163.557	-27.6011	196.265	--		55.1967	5.63101						110.507	1250	-5.14444
	81.8885	10.6603			163.78	-27.6196	196.533	--		55.2715	5.62635						111.003	1250	-5.25925
	81.9985	10.6143			164	-27.6288	196.796	--		55.3469	5.60968						111.503	1250	-5.07371
	82.1105	10.5841			164.224	-27.627	197.065	--		55.4202	5.60051						111.995	1250	-5.16574
	82.222	10.5408			164.447	-27.635	197.333	--		55.4956	5.58596						112.501	1250	-5.17835
	82.3325	10.5021			164.668	-27.6487	197.598	--		55.5722	5.57688						113.001	1250	-5.19111
	82.4425	10.4771			164.889	-27.6577	197.862	--		55.6465	5.55665						113.504	1250	-5.21511
	82.5555	10.4287			165.114	-27.6656	198.133	--		55.7219	5.53486						114.01	1250	-5.24133
	82.6665	10.3937			165.336	-27.6568	198.399	--		55.796	5.53186						114.51	1250	-5.28542
	82.776	10.3525			165.555	-27.665	198.663	--		55.8714	5.51654						114.998	1250	-5.29111
	82.8885	10.3271			165.779	-27.6523	198.932	--		55.9472	5.50699						115.494	1250	-5.32113
	83	10.2903			166.003	-27.6491	199.2	--		56.0219	5.49322						116.008	1250	-5.36109
	83.11	10.2166			166.224	-27.6743	199.465	--		56.0963	5.48515						116.504	1250	-5.38232
	83.2205	10.1784			166.444	-27.6944	199.729	--		56.1707	5.48475						117.007	1250	-5.3915
	83.3335	10.1527			166.669	-27.7255	200	--		56.2465	5.46492						117.509	1250	-5.4572
	83.4435	10.1061			166.891	-27.728	200.264	--		56.3216	5.45467						118.009	1250	-5.48611
	83.555	10.0323			167.113	-27.7043	200.532	--		56.397	5.44042						118.498	1250	-5.5203
	83.665	9.98984			167.333	-27.7096	200.796	--		56.471	5.4171						119	1250	-5.53116
	83.777	9.93258			167.558	-27.7171	201.065	--		56.5454	5.40642						119.507	1250	-5.53996
	83.8885	9.91127			167.78	-27.7357	201.333	--		56.6219	5.38345						120.003	1250	-5.57818
	83.998	9.8406			167.999	-27.7207	201.595	--		56.6973	5.38133						120.505	1250	-5.5828
	84.11	9.85239			168.223	-27.7524	201.864	--		56.7713	5.36709						121.005	1250	-5.60945
	84.2225	9.80134			168.448	-27.7697	202.134	--		56.8454	5.34641						121.508	1250	-5.61427
	84.333	9.71753			168.669	-27.7543	202.399	--		56.9208	5.33662						121.997	1250	-5.65986
	84.444	9.71786			168.89	-27.7612	202.665	--		56.9966	5.32269						122.5	1250	-5.66199
	84.5555	9.6664			169.115	-27.8041	202.934	--		57.0727	5.29328						123.006	1250	-5.68756
	84.6665	9.65691			169.336	-27.8138	203.2	--		57.1468	5.28131						123.505	1250	-5.73523
	84.776	9.59056			169.555	-27.8024	203.462	--		57.2208	5.27629						124.005	1250	-5.77476
	84.888	9.56167			169.779	-27.8281	203.732	--		57.2962	5.25903						124.511	1250	-5.81388
	84.9995	9.56511			170.004	-27.828	203.999	--		57.3713	5.24852						125.007	1250	-5.82739
	85.1105	9.51021			170.223	-27.8314	204.265	--		57.4468	5.24035						125.503	1250	-5.83757
	85.2205	9.46339			170.445	-27.8506	204.53	--		57.5215	5.23285						126.002	1250	-5.85499
	85.333	9.41132			170.669	-27.8731	204.799	--		57.5959	5.21425						126.502	1250	-5.86761
	85.444	9.38509			170.891	-27.8772	205.066	--		57.6716	5.20319						127.001	1250	-5.91182
	85.5545	9.33757			171.112	-27.9044	205.331	--		57.7464	5.19201						127.507	1250	-5.91327
	85.666	9.3013			171.334	-27.9034	205.598	--		57.8225	5.16792						128.007	1250	-5.92004
	85.7785	9.25202			171.559	-27.9087	205.868	--		57.8962	5.16678						128.453	1250	-5.93955
	85.8875	9.19919			171.779	-27.9122	206.13	--		57.9706	5.15111
	85.999	9.10577			172	-27.9299	206.398	--		58.0467	5.13944
	86.1105	9.08609			172.225	-27.9494	206.665	--		58.1214	5.13887
	86.2225	8.99656			172.448	-27.9312	206.934	--		58.1969	5.1232
	86.332	8.95212			172.667	-27.9348	207.197	--		58.2705	5.1267
	86.4435	8.91173			172.891	-27.9321	207.465	--		58.346	5.12176
	86.555	8.87366			173.114	-27.9454	207.732	--		58.4225	5.10119
	86.666	8.80151			173.335	-27.9684	207.999	--		58.4969	5.0984
	86.7765	8.75196			173.556	-27.9726	208.263	--		58.5723	5.09165
	86.889	8.71047			173.782	-27.9829	208.534	--		58.6459	5.09086
	86.999	8.6348			174.003	-27.9956	208.798	--		58.721	5.07818
	87.1095	8.55479			174.222	-28.0075	209.063	--		58.7965	5.06221
	87.2215	8.52338			174.446	-28.007	209.331	--		58.8719	5.0453
	87.3325	8.50432			174.669	-27.9925	209.598	--		58.9466	5.03246
	87.444	8.42956			174.89	-28.0231	209.866	--		59.02	5.04012
	87.5535	8.36235			175.11	-28.0494	210.128	--		59.0961	5.02263
	87.6665	8.29814			175.337	-28.0363	210.399	--		59.1716	5.0093
	87.777	8.22829			175.558	-28.0554	210.665	--		59.2473	4.99055
	87.8885	8.18735			175.78	-28.0431	210.932	--		59.3214	4.97318
	87.9995	8.14588			176.001	-28.0491	211.198	--		59.3957	4.96633
	88.111	8.10977			176.226	-28.045	211.467	--		59.4715	4.95305
	88.222	8.03347			176.447	-28.0674	211.733	--		59.5466	4.94214
	88.3315	7.9978			176.666	-28.0687	211.996	--		59.6221	4.93118
	88.4445	8.00779			176.892	-28.0979	212.267	--		59.6961	4.91915
	88.5555	7.96421			177.113	-28.0957	212.533	--		59.7712	4.9043
	88.6655	7.93919			177.334	-28.0888	212.797	--		59.8469	4.88603
	88.7755	7.89012			177.555	-28.1013	213.061	--		59.922	4.87659
	88.8885	7.86956			177.781	-28.1078	213.333	--		59.9968	4.86648
	88.9995	7.84427			178.002	-28.1081	213.599	--		60.0711	4.86292
	89.1095	7.79218			178.222	-28.114	213.863	--		60.1459	4.84119
	89.2215	7.75537			178.446	-28.1111	214.132	--		60.2217	4.83397
	89.3335	7.75031			178.671	-28.1123	214.401	--		60.2964	4.81056
	89.443	7.65734			178.889	-28.1261	214.664	--		60.3715	4.79734
	89.5545	7.63666			179.113	-28.1302	214.931	--		60.4462	4.79224
	89.666	7.62302			--	--	215.198	--		60.5213	4.7813
	89.777	7.61357			--	--	215.465	--		60.5974	4.77033
	89.8875	7.58871			--	--	215.73	--		60.6711	4.75242
	89.9995	7.53408			--	--	215.999	--		60.7462	4.7305
	90.1115	7.51536			--	--	216.267	--		60.8212	4.71855
	90.2205	7.49707			--	--	216.53	--		60.8963	4.71027
	90.333	7.43078			--	--	216.799	--		60.9718	4.69324
	90.4435	7.39931			--	--	217.064	--		61.0468	4.68026
	90.5555	7.37111			--	--	217.334	--		61.1213	4.6736
	90.664	7.31057			--	--	217.594	--		61.197	4.6598
	90.74	7.30877			--	--	217.776	--		61.2711	4.65272
										61.3472	4.6438
										61.4212	4.63273
										61.4956	4.62234
										61.5714	4.60764
										61.6465	4.60447
										61.7212	4.58871
										61.7963	4.57775
										61.871	4.56159
										61.9468	4.54798
										62.0219	4.52867
										62.0966	4.52086
										62.171	4.51574
										62.2461	4.51141
										62.3222	4.49792
										62.3963	4.48829
										62.4724	4.47181
										62.5457	4.45587
										62.6219	4.446
										62.6973	4.43357
										62.7713	4.43
										62.8464	4.41403
										62.9201	4.40063
										62.9962	4.38797
										63.0727	4.36049
										63.1464	4.35029
										63.2211	4.34983
										63.2962	4.33266
										63.3716	4.32287
										63.4478	4.3025
										63.5211	4.29502
										63.5962	4.28939
										63.6709	4.27319
										63.747	4.27054
										63.8225	4.25415
										63.8965	4.24649
										63.9709	4.24061
										64.046	4.23058
										64.1214	4.22055
										64.1972	4.21157
										64.2705	4.20757
										64.3456	4.20509
										64.4214	4.20373
										64.4972	4.18616
										64.5719	4.18363
										64.6459	4.16596
										64.7214	4.16361
										64.7972	4.14254
										64.8722	4.13209
										64.9466	4.12308
										65.0206	4.12257
										65.0961	4.11057
										65.1715	4.1015
										65.2469	4.09317
										65.3213	4.09178
										65.3957	4.08348
										65.4711	4.0706
										65.5462	4.05849
										65.6216	4.04087
										65.6967	4.02821
										65.7704	4.02387
										65.8473	4.00992
										65.922	4.01135
										65.9971	4.00538
										66.0711	3.99424
										66.1462	3.99139
										66.2223	3.9834
										66.2967	3.98001
										66.3718	3.96807
										66.4465	3.95068
										66.5212	3.95295
										66.5967	3.93886
										66.6714	3.93139
										66.7461	3.93027
										66.8205	3.92686
										66.8956	3.9154
										66.9721	3.90547
										67.0461	3.89597
										67.1212	3.88856
										67.1966	3.87917
										67.2714	3.86167
										67.3471	3.84972
										67.4219	3.83535
										67.4956	3.82626
										67.5717	3.81877
										67.6468	3.81465
										67.7219	3.79774
										67.7963	3.79112
										67.871	3.77888
										67.9471	3.77458
										68.0211	3.76412
										68.0966	3.74439
										68.171	3.73232
										68.2457	3.72112
										68.3218	3.70982
										68.3966	3.70575
										68.472	3.70158
										68.5464	3.68762
										68.6215	3.68366
										68.6972	3.67447
										68.7713	3.67406
										68.8463	3.67299
										68.9207	3.66141
										68.9965	3.65847
										69.0716	3.64177
										69.1471	3.63106
										69.2218	3.63118
										69.2958	3.61931
										69.3713	3.60736
										69.447	3.60382
										69.5214	3.59492
										69.5958	3.58277
										69.6709	3.58422
										69.7463	3.57683
										69.8221	3.56586
										69.8968	3.56225
										69.9708	3.55639
										70.0466	3.5464
										70.1221	3.53655
										70.1971	3.53795
										70.2715	3.53159
										70.3455	3.52065
										70.4213	3.51684
										70.4968	3.51175
										70.5718	3.49831
										70.6459	3.49395
										70.7206	3.48111
										70.796	3.47388
										70.8725	3.46826
										70.9466	3.46873
										71.0209	3.4647
										71.096	3.45716
										71.1718	3.4445
										71.2473	3.43583
										71.322	3.43176
										71.396	3.42329
										71.4715	3.41404
										71.5462	3.41138
										71.6223	3.40258
										71.6967	3.39576
										71.7707	3.39071
										71.8462	3.38608
										71.9213	3.38002
										71.9974	3.37364
										72.0707	3.37014
										72.1458	3.35697
										72.2212	3.35484
										72.297	3.34535
										72.3717	3.33712
										72.4458	3.33593
										72.5216	3.33255
										72.597	3.3302
										72.6721	3.32646
										72.7468	3.3187
										72.8208	3.31624
										72.8963	3.31217
										72.9717	3.30585
										73.0468	3.30173
										73.1215	3.30085
										73.1959	3.2941
										73.271	3.28393
										73.3468	3.28259
										73.4219	3.27639
										73.4955	3.27164
										73.5709	3.25598
										73.6468	3.24653
										73.7222	3.23691
										73.7965	3.24141
										73.8713	3.2344
										73.9467	3.2278
										74.0211	3.21983
										74.0969	3.21458
										74.1713	3.20725
										74.2456	3.20636
										74.3211	3.20961
										74.3965	3.20188
										74.4716	3.18827
										74.5463	3.1761
										74.6211	3.16908
										74.6968	3.16238
										74.7719	3.15346
										74.8463	3.14311
										74.9207	3.13722
										74.9961	3.1285
										75.0716	3.12335
										75.1474	3.11325
										75.2217	3.10506
										75.2965	3.10221
										75.3715	3.09999
										75.447	3.09065
										75.5217	3.08501
										75.5957	3.07624
										75.6705	3.07211
										75.7463	3.06638
										75.8224	3.05589
										75.8968	3.0511
										75.9712	3.04171
										76.0462	3.03596
										76.122	3.02773
										76.1975	3.02135
										76.2719	3.01338
										76.3459	3.00628
										76.4213	2.99114
										76.4971	2.99218
										76.5722	2.97902
										76.6466	2.97802
										76.7209	2.97816
										76.7956	2.97307
										76.8718	2.96833
										76.9465	2.9628
										77.0209	2.95667
										77.0956	2.95333
										77.1718	2.94362
										77.2476	2.93903
										77.3223	2.93016
										77.396	2.92411
										77.471	2.92817
										77.5469	2.9239
										77.6223	2.9215
										77.6967	2.91853
										77.771	2.91024
										77.8465	2.90533
										77.9212	2.89767
										77.9966	2.89077
										78.0717	2.88425
										78.1454	2.88766
										78.2208	2.87945
										78.2966	2.87516
										78.3717	2.87204
										78.4461	2.86432
										78.5204	2.85788
										78.5973	2.85711
										78.672	2.85154
										78.7475	2.85166
										78.8215	2.84766
										78.8959	2.84071
										78.9724	2.83271
										79.0464	2.81406
										79.1222	2.81056
										79.1962	2.80068
										79.2706	2.80199
										79.3467	2.78645
										79.4218	2.7809
										79.4958	2.77364
										79.5706	2.76944
										79.646	2.76411
										79.7221	2.74931
										79.7969	2.74346
										79.8713	2.73892
										79.9467	2.7371
										80.0214	2.72918
										80.0976	2.72046
										80.1712	2.71678
										80.2459	2.70703
										80.3214	2.6969
										80.3965	2.69262
										80.4723	2.68522
										80.546	2.68179
										80.6214	2.67827
										80.6968	2.67448
										80.7712	2.66857
										80.847	2.66032
										80.9199	2.65915
										80.9961	2.64423
										81.0722	2.64479
										81.1459	2.64388
										81.2224	2.63676
										81.2957	2.6321
										81.3715	2.62896
										81.4473	2.62854
										81.521	2.62339
										81.5964	2.62253
										81.6708	2.61506
										81.7466	2.60704
										81.8216	2.60439
										81.8967	2.59713
										81.9718	2.59214
										82.0455	2.58868
										82.122	2.58249
										82.1971	2.57682
										82.2711	2.57152
										82.3462	2.56155
										82.4206	2.55944
										82.4974	2.55679
										82.5725	2.54787
										82.6462	2.53957
										82.7209	2.53561
										82.7963	2.52821
										82.8721	2.52407
										82.9468	2.52038
										83.0216	2.51477
										83.0956	2.51479
										83.1707	2.51011
										83.2472	2.50387
										83.3223	2.49927
										83.3963	2.4948
										83.4707	2.48546
										83.5468	2.47861
										83.6219	2.47152
										83.697	2.46251
										83.771	2.46169
										83.8457	2.45867
										83.9219	2.44935
										83.9969	2.44133
										84.0717	2.43098
										84.1461	2.4233
										84.2211	2.42025
										84.2966	2.4188
										84.372	2.41492
										84.4464	2.40376
										84.5204	2.39945
										84.5962	2.39042
										84.6716	2.38087
										84.7467	2.38229
										84.8207	2.37865
										84.8958	2.37208
										84.9712	2.36823
										85.0474	2.358
										85.1222	2.35168
										85.1962	2.34101
										85.2705	2.33421
										85.347	2.33167
										85.4221	2.31739
										85.4968	2.31071
										85.5709	2.31105
										85.6459	2.31104
										85.7214	2.29993
										85.7968	2.2898
										85.8712	2.28587
										85.9459	2.28355
										86.0214	2.27863
										86.0968	2.27587
										86.1719	2.26873
										86.2456	2.271
										86.3214	2.26914
										86.3964	2.26184
										86.4722	2.24823
										86.5459	2.24366
										86.621	2.24065
										86.6971	2.23752
										86.7719	2.23447
										86.8469	2.23284
										86.9213	2.22988
										86.9957	2.22497
										87.0718	2.2175
										87.1466	2.21473
										87.2216	2.21232
										87.296	2.20455
										87.3707	2.20125
										87.4466	2.20182
										87.522	2.19541
										87.5967	2.19014
										87.6711	2.1849
										87.7462	2.18502
										87.822	2.17211
										87.8967	2.1668
										87.9718	2.16073
										88.0465	2.15233
										88.1213	2.14628
										88.1967	2.13648
										88.2714	2.1309
										88.3461	2.12567
										88.4202	2.11655
										88.4963	2.11124
										88.5725	2.10331
										88.6468	2.09308
										88.7209	2.08712
										88.7966	2.07959
										88.8717	2.07504
										88.9479	2.0683
										89.0212	2.06123
										89.0956	2.05865
										89.171	2.05324
										89.2468	2.04598
										89.3222	2.04196
										89.3962	2.03656
										89.471	2.02857
										89.5464	2.02753
										89.6215	2.02024
										89.6969	2.00587
										89.7706	2.00733
										89.8453	1.99973
										89.9215	1.99438
										89.9973	1.99293
										90.0724	1.9865
										90.146	1.98395
										90.2211	1.97686
										90.2969	1.97413
										90.3723	1.96765
										90.4471	1.96074
										90.5207	1.95755
										90.5965	1.95141
										90.6713	1.94495
										90.747	1.94249
										90.8221	1.93236
										90.8951	1.92679
										90.9712	1.92388
										91.0467	1.92121
										91.1218	1.91907
										91.1965	1.91828
										91.2705	1.91526
										91.3474	1.90701
										91.4217	1.90008
										91.4972	1.89708
										91.5708	1.88919
										91.6459	1.89004
										91.7221	1.88179
										91.7972	1.8728
										91.8719	1.86953
										91.9463	1.87004
										92.0206	1.86907
										92.0968	1.86353
										92.1715	1.86282
										92.2466	1.8552
										92.3203	1.85513
										92.396	1.84996
										92.4722	1.84224
										92.5462	1.83683
										92.6209	1.83076
										92.6967	1.82538
										92.7715	1.82155
										92.8473	1.82047
										92.9216	1.81853
										92.996	1.80922
										93.0721	1.80539
										93.1462	1.79667
										93.2216	1.79126
										93.2963	1.78728
										93.3707	1.78246
										93.4468	1.77761
										93.5212	1.77482
										93.5963	1.77318
										93.671	1.77002
										93.7454	1.76944
										93.8223	1.77093
										93.8963	1.76374
										93.9717	1.76294
										94.0458	1.75489
										94.1215	1.74946
										94.1977	1.75004
										94.2721	1.74304
										94.3464	1.74023
										94.4201	1.74066
										94.4963	1.73423
										94.5721	1.73372
										94.6468	1.73077
										94.7219	1.72947
										94.7952	1.72459
										94.8717	1.72383
										94.9468	1.72156
										95.0211	1.71937
										95.0962	1.71507
										95.1699	1.71202
										95.2464	1.70594
										95.3222	1.70112
										95.3966	1.69592
										95.4713	1.69615
										95.546	1.69374
										95.6214	1.69049
										95.6969	1.69233
										95.7709	1.68959
										95.846	1.683
										95.9211	1.67292
										95.9965	1.66525
										96.072	1.66153
										96.1467	1.66089
										96.2207	1.65539
										96.2965	1.65452
										96.3719	1.65391
										96.447	1.64525
										96.521	1.6409
										96.5961	1.63939
										96.6723	1.63475
										96.747	1.63119
										96.8221	1.62638
										96.8957	1.61786
										96.9712	1.61813
										97.0463	1.61288
										97.1221	1.60785
										97.1968	1.6012
										97.2705	1.59853
										97.3462	1.59547
										97.422	1.59017
										97.4968	1.58934
										97.5715	1.58697
										97.6452	1.58412
										97.722	1.58223
										97.7968	1.57951
										97.8718	1.57608
										97.9466	1.57205
										98.0213	1.56832
										98.0967	1.56823
										98.1718	1.56896
										98.2465	1.57021
										98.3213	1.56482
										98.396	1.56024
										98.4718	1.55997
										98.5469	1.55869
										98.6213	1.55988
										98.696	1.55149
										98.7711	1.54952
										98.8476	1.55039
										98.9216	1.54506
										98.9956	1.5386
										99.0714	1.53775

## Sheet: Figure 3
Fig.3a																	Fig.3b															Fig.3c					Fig 3g-1000℃
strain	stress	strain	stress	strain	stress	strain	stress	strain	stress	strain	stress	strain	stress	strain	stress		Compressive strain	Compressive stress	Compressive strain	Compressive stress	Compressive strain	Compressive stress	Compressive strain	Compressive stress	Compressive strain	Compressive stress	Compressive strain	Compressive stress				Compressive cycles	Energy loss coefficient	Max stress	Young's modulus		Compressive strain	Compressive stress	Compressive strain	Compressive stress	Compressive strain	Compressive stress	Compressive strain	Compressive stress	Compressive strain	Compressive stress	Compressive strain	Compressive stress	Compressive strain
%	kPa	%	kPa	%	kPa	%	kPa	%	kPa	%	kPa	%	kPa	%	kPa		%	kPa	%	kPa	%	kPa	%	kPa	%	kPa	%	kPa						kPa	kPa		%	kPa	%	kPa	%	kPa	%	kPa	%	kPa	%	kPa	%
Ɛ =20%				Ɛ =40%				Ɛ =60%				Ɛ =80%					Cycle 1		Cycle 10		Cycle 100		Cycle 200		Cycle 500		Cycle 1000					1	0.5532	38.1135	15.4414		Ɛ =20%				Ɛ =40%				Ɛ =60%				Ɛ =80%
0.19498	0.05098	20.1406	0.90088	0.67099	0.07846	39.6932	3.18437	0.6878	0.06468	59.5917	17.2154	0.40092	0.07213	80.0882	156.474		-0.0369123	0.0299075	0.327617	-0.39672	0.676596	-0.399942	0.616949	-0.400962	0.344693	-0.401358	0.305841	-0.398856				10	0.5163	33.7083	15.0732		0.12839	0.0128933	20.1028	1.00146	20.1028	1.00146	39.3032	5.37913	0.6486	0.0147189	59.6225	18.7661	0.36703
0.52852	0.05868	19.8054	0.86273	1.0033	0.08675	39.3611	3.02661	1.01985	0.07141	59.2592	15.4149	0.78657	0.12762	80.0929	156.474		0.298137	0.0670197	0.661923	-0.416181	1.01088	-0.416694	0.951515	-0.421818	0.678973	-0.418206	0.640138	-0.420891				100	0.4788	32.898	13.726		0.46153	0.015974	19.7684	0.937331	19.7684	0.937331	38.9711	5.1531	0.98087	0.0102328	59.2902	17.3985	0.69929
0.86199	0.06421	19.4693	0.82602	1.33659	0.09577	39.028	2.88972	1.35282	0.08069	58.9248	14.0051	1.17284	0.14476	80.0979	156.474		0.633398	0.101308	0.997188	-0.416052	1.34616	-0.42117	1.28706	-0.418155	1.01426	-0.419598	0.975403	-0.419313				200	0.4747	29.6999	13.8128		0.79478	0.0172291	19.4329	0.875261	19.4329	0.875261	38.6376	4.94932	1.31409	0.0119805	58.957	16.2859	1.03249
1.19549	0.06771	19.1333	0.793	1.66989	0.10455	38.6943	2.76811	1.68587	0.08854	58.5911	12.8432	1.5591	0.16294	80.0987	156.474		0.968681	0.133219	1.33245	-0.412602	1.68142	-0.419049	1.62262	-0.419841	1.34953	-0.419433	1.31067	-0.418383				400	0.4755	28.6901	12.8196		1.12802	0.0199675	19.0974	0.822205	19.0974	0.822205	38.3044	4.76402	1.64729	0.0157458	58.6239	15.3323	1.36571
1.52897	0.07186	18.7973	0.76105	2.00318	0.11388	38.3609	2.65597	2.01886	0.097	58.2574	11.8656	1.94539	0.17915	80.1046	156.474		1.30396	0.160575	1.66776	-0.423483	2.0167	-0.418299	1.95817	-0.418041	1.68481	-0.419019	1.64596	-0.422274				600	0.4815	26.7694	12.8294		1.46129	0.0198534	18.7619	0.770289	18.7619	0.770289	37.9711	4.59412	1.98053	0.0184842	58.2905	14.4991	1.69896
1.8624	0.07798	18.4613	0.73209	2.33645	0.12342	38.0276	2.55386	2.35186	0.10563	57.924	11.0258	2.33164	0.1976	80.1053	156.474		1.63924	0.190582	2.003	-0.414354	2.35198	-0.420114	2.29373	-0.417516	2.02007	-0.42102	1.98123	-0.419067				800	0.4736	25.689	12.7904		1.79448	0.0247597	18.4264	0.723622	18.4264	0.723622	37.6379	4.43575	2.31381	0.0188265	57.9576	13.7568	2.03222
2.19584	0.08442	18.1252	0.70471	2.66975	0.1326	37.6944	2.45979	2.68486	0.11426	57.5906	10.2929	2.71791	0.216	80.109	156.474		1.97449	0.229788	2.33828	-0.418752	2.68724	-0.412872	2.62929	-0.418173	2.35534	-0.418848	2.3165	-0.418896				1000	0.4655	25.9133	11.808		2.12774	0.0271558	18.091	0.676042	18.091	0.676042	37.3047	4.28446	2.64706	0.0199675	57.6245	13.0856	2.36547
2.5293	0.09011	17.7891	0.67795	3.00303	0.1419	37.3611	2.37371	3.01789	0.12225	57.2573	9.64869	3.10422	0.23344	80.1156	156.474		2.30978	0.247191	2.67356	-0.416424	3.02253	-0.417558	2.96483	-0.41613	2.69062	-0.419325	2.65177	-0.420495									2.46095	0.0325185	17.7555	0.633711	17.7555	0.633711	36.9714	4.14137	2.98026	0.0232764	57.2914	12.4788	2.69867
2.86281	0.09377	17.4531	0.65329	3.33631	0.1512	37.0276	2.29433	3.35091	0.13085	56.924	9.07563	3.49053	0.24999	80.1158	156.474		2.64505	0.278626	3.00883	-0.418212	3.3578	-0.411903	3.30038	-0.415863	3.02589	-0.417993	2.98705	-0.420693									2.79418	0.0360556	17.4201	0.594461	17.4201	0.594461	36.6382	4.00183	3.31346	0.027384	56.9584	11.9279	3.03189
3.19629	0.09885	17.117	0.62971	3.66958	0.16077	36.6943	2.21915	3.68391	0.13971	56.5909	8.56082	3.87675	0.27245	80.1195	156.474		2.98033	0.3063	3.34411	-0.41811	3.69308	-0.415152	3.63594	-0.4149	3.36116	-0.417504	3.32233	-0.419619									3.12745	0.0390222	17.0846	0.554982	17.0846	0.554982	36.305	3.86822	3.6467	0.0321762	56.6253	11.4262	3.36513
3.52972	0.10574	16.7809	0.60703	4.00288	0.17061	36.3612	2.14745	4.01688	0.14928	56.2576	8.09624	4.26303	0.28975	80.1262	156.474		3.3156	0.337281	3.67937	-0.41634	4.02835	-0.414381	3.97149	-0.416073	3.69644	-0.422187	3.6576	-0.41979									3.46068	0.0429016	16.7491	0.516987	16.7491	0.516987	35.9716	3.74294	3.97997	0.0328608	56.2923	10.9618	3.69838
3.86316	0.11241	16.4449	0.58524	4.33615	0.18086	36.0278	2.08245	4.34988	0.15859	55.9245	7.67649	4.64932	0.30819	80.1264	156.474		3.65087	0.366021	4.01466	-0.416319	4.36361	-0.414582	4.30704	-0.416253	4.03172	-0.418611	3.99288	-0.4224									3.79392	0.0472374	16.4137	0.484355	16.4137	0.484355	35.6384	3.62268	4.31321	0.0366261	55.9592	10.5223	4.03165
4.19662	0.11923	16.1088	0.56419	4.66945	0.1906	35.6945	2.0216	4.68293	0.16705	55.5913	7.2931	5.03558	0.33169	80.1294	156.474		3.98614	0.396576	4.34993	-0.416241	4.69892	-0.41778	4.6426	-0.415944	4.367	-0.420546	4.32815	-0.425436									4.12712	0.0539693	16.0782	0.454232	16.0782	0.454232	35.3052	3.50846	4.64643	0.0418747	55.6262	10.1392	4.36486
4.53014	0.12258	15.7727	0.54457	5.00274	0.20106	35.3612	1.96463	5.01593	0.17637	55.2582	6.94176	5.42189	0.34937	80.1358	156.474		4.32141	0.426987	4.6852	-0.413967	5.03416	-0.416052	4.97815	-0.417486	4.70227	-0.419412	4.66341	-0.419445									4.46034	0.0607012	15.7427	0.423653	15.7427	0.423653	34.9719	3.39573	4.97965	0.0473515	55.2931	9.77757	4.69808
4.86359	0.12902	15.4367	0.52515	5.33601	0.21152	35.028	1.90675	5.34891	0.18632	54.925	6.61869	5.80817	0.37034	80.1359	156.474		4.65671	0.45516	5.02051	-0.414738	5.36944	-0.414615	5.31371	-0.417204	5.03754	-0.419784	4.99869	-0.421398									4.79361	0.063896	15.4073	0.39296	15.4073	0.39296	34.6387	3.28608	5.31288	0.0545398	54.9602	9.44269	5.03129
5.19701	0.13627	15.1006	0.50703	5.66932	0.22207	34.6946	1.83646	5.68194	0.19627	54.592	6.32143	6.19439	0.3949	80.1374	156.474		4.99196	0.489981	5.35575	-0.414465	5.70472	-0.416418	5.64926	-0.417156	5.37282	-0.421881	5.33396	-0.42123									5.12688	0.0676613	15.0718	0.36569	15.0718	0.36569	34.3055	3.18271	5.64614	0.0576205	54.6272	9.12093	5.36457
5.5305	0.14384	14.7646	0.48929	6.00258	0.2333	34.3614	1.77902	6.01491	0.20759	54.2589	6.04629	6.58066	0.41912	80.1445	156.473		5.32726	0.521499	5.69103	-0.414573	6.03998	-0.414381	5.9848	-0.415458	5.70807	-0.418842	5.66923	-0.420897									5.4601	0.0743932	14.7363	0.340018	14.7363	0.340018	33.9722	3.08447	5.97939	0.0625268	54.2942	8.80099	5.69781
5.86397	0.14902	14.4285	0.4724	6.33586	0.24427	34.028	1.72854	6.348	0.21611	53.9258	5.79159	6.96702	0.43725	80.1454	156.473		5.66251	0.553485	6.02632	-0.417621	6.37527	-0.413811	6.32035	-0.417309	6.04337	-0.420963	6.00451	-0.420045									5.79327	0.0828366	14.4009	0.315715	14.4009	0.315715	33.6389	2.98965	6.31262	0.0680036	53.9613	8.49919	6.03107
6.19743	0.157	14.0924	0.45573	6.66915	0.25553	33.6946	1.68044	6.68098	0.22692	53.5928	5.5542	7.3533	0.4589	80.1454	156.473		5.99778	0.58233	6.36157	-0.414951	6.71054	-0.416652	6.65592	-0.417909	6.37864	-0.41862	6.33978	-0.417741									6.12652	0.0900249	14.0655	0.290727	14.0655	0.290727	33.3057	2.89563	6.64579	0.077588	53.6284	8.2136	6.36425
6.53088	0.16513	13.7564	0.43911	7.00243	0.2669	33.3615	1.63357	7.01397	0.23757	53.2597	5.33188	7.7395	0.48326	80.1497	156.473		6.33307	0.613668	6.69685	-0.416484	7.0458	-0.414345	6.99145	-0.415314	6.71392	-0.419136	6.67507	-0.419661									6.45978	0.0968709	13.73	0.272813	13.73	0.272813	32.9725	2.80367	6.97905	0.0860314	53.2953	7.93794	6.69747
6.86439	0.1666	13.4203	0.42358	7.33575	0.27742	33.0282	1.58786	7.34694	0.24941	52.9266	5.1249	8.12577	0.51101	80.1533	156.473		6.66834	0.645543	7.03212	-0.418557	7.38109	-0.414492	7.32702	-0.418491	7.04919	-0.421371	7.01032	-0.415842									6.79309	0.100066	13.3945	0.253302	13.3945	0.253302	32.6393	2.71524	7.31231	0.0915082	52.9622	7.68726	7.03073
7.19782	0.17387	13.0842	0.40879	7.66896	0.29035	32.6949	1.54498	7.67998	0.25983	52.5935	4.93139	8.51208	0.53454	80.1533	156.473		7.00361	0.674445	7.36738	-0.417801	7.71636	-0.414381	7.66256	-0.417327	7.38446	-0.421338	7.34561	-0.418626									7.12624	0.109308	13.059	0.234361	13.059	0.234361	32.3061	2.63194	7.64554	0.0986965	52.6293	7.44605	7.36399
7.53127	0.18275	12.7482	0.39379	8.00228	0.3027	32.3615	1.50392	8.01301	0.27091	52.2604	4.74943	8.89841	0.5555	80.1533	156.473		7.33887	0.701583	7.70266	-0.41745	8.05164	-0.411768	7.99813	-0.416397	7.71974	-0.420153	7.68089	-0.419268									7.45949	0.119577	12.7236	0.217817	12.7236	0.217817	31.9728	2.55105	7.97884	0.104858	52.2965	7.21363	7.6972
7.86473	0.1918	12.4121	0.37978	8.3356	0.31407	32.0282	1.46395	8.34602	0.28144	51.9275	4.57894	9.28467	0.58035	80.1602	156.473		7.67414	0.731511	8.03793	-0.406572	8.38691	-0.417243	8.3337	-0.41892	8.05501	-0.420615	8.01616	-0.417729									7.79267	0.13053	12.3882	0.199789	12.3882	0.199789	31.6395	2.47106	8.312	0.114556	51.9634	6.99444	8.03044
8.19819	0.19837	12.076	0.36681	8.66888	0.32664	31.695	1.42505	8.679	0.29389	51.5944	4.41702	9.67088	0.60885	80.1617	156.473		8.00942	0.76353	8.37321	-0.401313	8.72219	-0.411525	8.66926	-0.417558	8.39028	-0.418911	8.35144	-0.416781									8.126	0.136692	12.0527	0.184157	12.0527	0.184157	31.3063	2.39188	8.64519	0.126765	51.6304	6.78473	8.36367
8.53167	0.21013	11.74	0.35309	9.00216	0.33897	31.3616	1.38666	9.01197	0.30608	51.2613	4.26555	10.0572	0.63493	80.1617	156.473		8.34469	0.785865	8.70848	-0.386061	9.05746	-0.421011	9.00476	-0.417741	8.72556	-0.417891	8.68671	-0.418314									8.45925	0.142967	11.7172	0.170123	11.7172	0.170123	30.9731	2.3152	8.97851	0.133611	51.2975	6.58585	8.6969
8.86515	0.21725	11.4039	0.34002	9.33542	0.35249	31.0285	1.35078	9.34504	0.31671	50.9284	4.12233	10.4435	0.66091	80.1617	156.473		8.67997	0.820623	9.04375	-0.3729	9.39274	-0.415986	9.3404	-0.41904	9.06083	-0.417153	9.02198	-0.415785									8.7924	0.15529	11.3818	0.157116	11.3818	0.157116	30.6399	2.24195	9.31173	0.144565	50.9644	6.39051	9.03011
9.19857	0.2228	11.0679	0.32729	9.66871	0.36568	30.6951	1.31622	9.67801	0.32897	50.5954	3.98603	10.8298	0.68757	80.1688	156.473		9.01524	0.846138	9.37903	-0.352194	9.72808	-0.413667	9.67589	-0.412923	9.39611	-0.415803	9.35726	-0.415776									9.12563	0.1667	11.0463	0.144793	11.0463	0.144793	30.3065	2.17178	9.64498	0.153465	50.6314	6.20658	9.36339
9.53202	0.23626	10.7318	0.31469	10.002	0.37873	30.3619	1.28239	10.011	0.3414	50.2623	3.85684	11.216	0.71521	80.1739	156.473		9.35051	0.875709	9.7143	-0.328119	10.0633	-0.419949	10.0115	-0.417339	9.73138	-0.413235	9.69253	-0.416463									9.45888	0.179251	10.7109	0.135323	10.7109	0.135323	29.9733	2.10286	9.97819	0.165103	50.2985	6.02859	9.69658
9.86556	0.24097	10.3957	0.30265	10.3353	0.39171	30.0286	1.24958	10.3441	0.35384	49.9291	3.73664	11.6024	0.74063	80.1739	156.473		9.68579	0.904521	10.0496	-0.305034	10.3986	-0.410526	10.3471	-0.412566	10.0667	-0.413808	10.0279	-0.41727									9.79215	0.187694	10.3754	0.123684	10.3754	0.123684	29.6402	2.03246	10.3114	0.177083	49.9656	5.86143	10.0299
10.199	0.25278	10.0597	0.29103	10.6686	0.40559	29.6953	1.21728	10.6771	0.36692	49.5962	3.62158	11.9885	0.77287	80.1739	156.473		10.0211	0.932463	10.3849	-0.279145	10.7338	-0.415575	10.6826	-0.411219	10.402	-0.416169	10.3632	-0.417303									10.1253	0.199447	10.04	0.113758	10.04	0.113758	29.3069	1.96378	10.6447	0.188151	49.6326	5.69907	10.3631
10.5324	0.26272	9.72363	0.27998	11.0018	0.42011	29.362	1.18614	11.01	0.38017	49.2632	3.5118	12.3748	0.803	80.1764	156.473		10.3563	0.966918	10.7202	-0.241199	11.0691	-0.413883	11.0182	-0.416778	10.7372	-0.414435	10.6984	-0.413148									10.4586	0.211541	9.70453	0.102918	9.70453	0.102918	28.9737	1.89965	10.9779	0.199903	49.2996	5.5472	10.6963
10.8659	0.27597	9.3875	0.26973	11.3352	0.43345	29.0286	1.15695	11.3431	0.39256	48.9301	3.40871	12.761	0.83157	80.0273	146.918		10.6916	0.995478	11.0554	-0.211012	11.4044	-0.410997	11.3537	-0.410964	11.0725	-0.415296	11.0336	-0.419577									10.7918	0.227059	9.36903	0.0932197	9.36903	0.0932197	28.6404	1.83712	11.3111	0.212682	48.9666	5.39488	11.0295
11.1994	0.28595	9.05145	0.25883	11.6684	0.44858	28.6954	1.12793	11.6761	0.40564	48.597	3.31018	13.1475	0.85567	79.6326	117.154		11.0269	1.02636	11.3907	-0.165224	11.7397	-0.414411	11.6893	-0.410781	11.4078	-0.412986	11.369	-0.414234									11.1251	0.239724	9.03355	0.0860314	9.03355	0.0860314	28.3071	1.7746	11.6444	0.223065	48.6337	5.25373	11.3627
11.5328	0.2968	8.7154	0.24866	12.0017	0.46266	28.3621	1.0994	12.0091	0.41952	48.2641	3.21208	13.5338	0.88938	79.2296	96.8297		11.3622	1.06129	11.7259	-0.12602	12.0749	-0.40872	12.0248	-0.411135	11.743	-0.414435	11.7042	-0.414726									11.4583	0.254443	8.69812	0.0782726	8.69812	0.0782726	27.9739	1.71447	11.9776	0.23767	48.3008	5.11419	11.6961
11.8663	0.31206	8.37934	0.23845	12.3349	0.47758	28.0288	1.072	12.3421	0.43301	47.931	3.11762	13.9199	0.9232	78.834	82.5971		11.6975	1.09023	12.0612	-0.0795063	12.4102	-0.410433	12.3604	-0.410931	12.0783	-0.415236	12.0395	-0.416463									11.7915	0.271102	8.36263	0.0724535	8.36263	0.0724535	27.6407	1.65308	12.3108	0.254785	47.9677	4.98275	12.0293
12.1998	0.31968	8.0433	0.22788	12.6683	0.49362	27.6955	1.04511	12.6751	0.44788	47.5981	3.02726	14.3062	0.95379	78.442	71.8638		12.0328	1.12039	12.3966	-0.0427131	12.7455	-0.410853	12.6959	-0.412926	12.4136	-0.41247	12.3747	-0.416319									12.1248	0.287304	8.02718	0.0667485	8.02718	0.0667485	27.3074	1.59569	12.6441	0.270303	47.6348	4.85473	12.3625
12.5332	0.33224	7.70723	0.21816	13.0015	0.50902	27.3621	1.01923	13.0081	0.46204	47.2649	2.93952	14.6925	0.98478	78.0518	63.4247		12.368	1.15169	12.7318	0.00163434	13.0808	-0.408099	13.0315	-0.410511	12.7488	-0.414984	12.7101	-0.417867									12.458	0.304077	7.69173	0.0595602	7.69173	0.0595602	26.9742	1.54012	12.9774	0.283767	47.3018	4.7323	12.6957
12.8666	0.3469	7.37115	0.20912	13.3348	0.52468	27.0288	0.99413	13.3411	0.47617	46.932	2.85702	15.0788	1.0159	77.6622	56.5894		12.7033	1.18372	13.067	0.0415428	13.416	-0.413082	13.3671	-0.413709	13.0841	-0.411681	13.0453	-0.414357									12.7913	0.323474	7.35625	0.0548821	7.35625	0.0548821	26.641	1.48444	13.3105	0.303962	46.9688	4.61158	13.0289
13.2001	0.36175	7.03508	0.20049	13.6681	0.54048	26.6956	0.96917	13.6741	0.4915	46.5989	2.77804	15.465	1.04985	77.2734	50.939		13.0386	1.21788	13.4024	0.0809778	13.7513	-0.407355	13.7026	-0.410241	13.4194	-0.410793	13.3805	-0.415767									13.1245	0.343669	7.02084	0.0474656	7.02084	0.0474656	26.3077	1.43002	13.6438	0.319594	46.6359	4.49737	13.3622
13.5336	0.3751	6.69901	0.19167	14.0014	0.55664	26.3622	0.94541	14.0071	0.50611	46.2659	2.7007	15.8513	1.08066	76.8849	46.1925		13.3739	1.2515	13.7376	0.117345	14.0866	-0.40773	14.038	-0.411339	13.7547	-0.41379	13.7158	-0.414285									13.4577	0.365348	6.68535	0.0434721	6.68535	0.0434721	25.9745	1.37627	13.977	0.34036	46.303	4.38452	13.6955
13.8671	0.38864	6.36292	0.18339	14.3347	0.57265	26.029	0.92188	14.3401	0.52172	45.9329	2.62768	16.2376	1.11501	76.4968	42.149		13.7091	1.28569	14.0729	0.163376	14.4218	-0.406047	14.3736	-0.4113	14.0899	-0.413001	14.0511	-0.412275									13.7909	0.387826	6.34994	0.0381094	6.34994	0.0381094	25.6412	1.32516	14.3102	0.36318	45.97	4.27886	14.0287
14.2005	0.40469	6.02687	0.17543	14.668	0.59058	25.6957	0.89914	14.6732	0.53705	45.5999	2.55804	16.6239	1.15186	76.1091	38.6693		14.0444	1.31707	14.4082	0.198777	14.7571	-0.40974	14.7092	-0.405894	14.4252	-0.410397	14.3864	-0.4158									14.1242	0.408706	6.01444	0.0351428	6.01444	0.0351428	25.308	1.27564	14.6435	0.381893	45.6369	4.17549	14.3619
14.5339	0.42129	5.69083	0.16684	15.0013	0.60736	25.3624	0.87689	15.0061	0.55296	45.2669	2.49175	17.0102	1.1891	75.7213	35.6442		14.3797	1.35843	14.7434	0.242656	15.0924	-0.407982	15.0448	-0.410898	14.7605	-0.410151	14.7216	-0.413715									14.4574	0.432895	5.67895	0.0333172	5.67895	0.0333172	24.9747	1.22532	14.9767	0.406082	45.304	4.07314	14.6951
14.8674	0.43716	5.35477	0.15858	15.3346	0.62475	25.0291	0.85513	15.3391	0.56865	44.9337	2.4275	17.3965	1.22164	75.334	32.9932		14.7149	1.39298	15.0787	0.278438	15.4277	-0.407118	15.3803	-0.406926	15.0958	-0.412404	15.0569	-0.408573									14.7907	0.460736	5.34351	0.0293237	5.34351	0.0293237	24.6416	1.17763	15.3099	0.426734	44.9711	3.97661	15.0284
15.2009	0.45142	5.01872	0.15136	15.6679	0.64184	24.6959	0.83413	15.6722	0.58591	44.6009	2.36563	17.7828	1.25372	74.9464	30.6558		15.0502	1.42376	15.414	0.318408	15.7629	-0.401238	15.7159	-0.409641	15.431	-0.411981	15.3922	-0.408156									15.1239	0.486637	5.00804	0.0268135	5.00804	0.0268135	24.3084	1.13062	15.6431	0.453091	44.6381	3.88374	15.3616
15.5344	0.46853	4.68265	0.14341	16.0011	0.65986	24.3626	0.81361	16.0051	0.60215	44.2679	2.3058	18.1689	1.29343	74.559	28.5782		15.3855	1.4614	15.7493	0.359493	16.0982	-0.385572	16.0515	-0.406689	15.7663	-0.41187	15.7275	-0.408813									15.4571	0.514477	4.67259	0.0246456	4.67259	0.0246456	23.9751	1.08635	15.9764	0.482187	44.305	3.7936	15.6948
15.8678	0.48709	4.34657	0.13648	16.3343	0.67928	24.0294	0.7934	16.3382	0.619	43.9348	2.24918	18.5552	1.32885	74.1717	26.7244		15.7207	1.50065	16.0846	0.396177	16.4335	-0.369465	16.387	-0.411171	16.1016	-0.411363	16.0628	-0.408729									15.7904	0.542317	4.33717	0.0209944	4.33717	0.0209944	23.6419	1.04219	16.3096	0.51094	43.9722	3.70711	16.028
16.2013	0.50471	4.0105	0.12998	16.6677	0.69721	23.696	0.7734	16.6712	0.63534	43.6019	2.1942	18.9415	1.36379	73.7844	25.0592		16.056	1.53001	16.4198	0.441387	16.7688	-0.34482	16.7225	-0.411444	16.4369	-0.409752	16.398	-0.406488									16.1236	0.571185	4.0017	0.0190547	4.0017	0.0190547	23.3086	0.996778	16.6429	0.536498	43.6392	3.62519	16.3613
16.5347	0.51968	3.67443	0.12277	17.001	0.71544	23.3628	0.75423	17.0042	0.65255	43.2687	2.14147	19.3278	1.40651	73.3974	23.5562		16.3913	1.57118	16.7551	0.476121	17.104	-0.325419	17.0581	-0.408852	16.7721	-0.407202	16.7333	-0.403656									16.4568	0.605757	3.66624	0.0172291	3.66624	0.0172291	22.9753	0.954446	16.9761	0.567077	43.3062	3.54497	16.6945
16.8682	0.53682	3.33834	0.11739	17.3343	0.73392	23.0295	0.73618	17.3371	0.67183	42.9359	2.08996	19.7141	1.44766	73.0102	22.1967		16.7265	1.6055	17.0903	0.521232	17.4393	-0.301584	17.3937	-0.407076	17.1074	-0.408162	17.0686	-0.406941									16.7901	0.636222	3.33078	0.0157458	3.33078	0.0157458	22.6421	0.914512	17.3093	0.597998	42.9734	3.46545	17.0278
17.2017	0.55651	3.00233	0.1102	17.6676	0.75435	22.6962	0.71747	17.6702	0.68996	42.6028	2.04009	20.1004	1.48411	72.6231	20.9581		17.0618	1.64176	17.4256	0.558708	17.7746	-0.265452	17.7291	-0.400932	17.4427	-0.405612	17.4038	-0.404175									17.1233	0.669653	2.99532	0.014833	2.99532	0.014833	22.3089	0.875261	17.6425	0.632	42.6404	3.38934	17.361
17.5352	0.57703	2.66625	0.10464	18.0008	0.77448	22.363	0.69942	18.0033	0.70668	42.2698	1.99313	20.4866	1.52715	72.2358	19.8309		17.3971	1.68321	17.7609	0.595326	18.1099	-0.22531	18.0647	-0.385599	17.778	-0.406182	17.7391	-0.404574									17.4566	0.702171	2.65987	0.013692	2.65987	0.013692	21.9757	0.835326	17.9758	0.664632	42.3073	3.31769	17.6942
17.8686	0.59543	2.33017	0.09902	18.3341	0.7942	22.0296	0.68155	18.3362	0.72522	41.9368	1.94698	20.873	1.56515	71.8487	18.7984		17.7324	1.72056	18.0962	0.637971	18.4451	-0.177926	18.4003	-0.367278	18.1132	-0.403458	18.0744	-0.406398									17.7898	0.738455	2.32442	0.0128933	2.32442	0.0128933	21.6424	0.79619	18.3091	0.699091	41.9744	3.24797	18.0274
18.202	0.61709	1.99415	0.09256	18.6674	0.81418	21.6963	0.66465	18.6692	0.74411	41.6038	1.90219	21.2593	1.60409	71.4617	17.8494		18.0676	1.76121	18.4315	0.678654	18.7805	-0.123593	18.7359	-0.34293	18.4485	-0.405726	18.4097	-0.403056									18.123	0.776907	1.98895	0.0123228	1.98895	0.0123228	21.3092	0.758309	18.6422	0.733891	41.6416	3.17381	18.3607
18.5355	0.63892	1.65805	0.08763	19.0007	0.83411	21.363	0.64807	19.0022	0.76477	41.2707	1.85829	21.6455	1.64901	71.0746	16.9749		18.4029	1.79585	18.7668	0.714552	19.1158	-0.0669429	19.0716	-0.317049	18.7839	-0.40257	18.745	-0.404415									18.4562	0.814218	1.65351	0.0110748	1.65351	0.0110748	20.9759	0.72328	18.9756	0.77086	41.3085	3.09884	18.6939
18.869	0.6571	1.322	0.08238	19.3339	0.85699	21.0298	0.63192	19.3352	0.78414	40.9378	1.8156	22.0318	1.69418	70.6876	16.1672		18.7383	1.8395	19.1021	0.759183	19.4512	-0.0126684	19.4072	-0.296117	19.1192	-0.407172	19.0803	-0.403446									18.7895	0.852213	1.31804	0.010519	1.31804	0.010519	20.6427	0.688822	19.3087	0.8076	40.9756	3.02764	19.0272
19.2024	0.67434	0.98593	0.07786	19.6673	0.87822	20.6965	0.61466	19.6683	0.80247	40.6046	1.77589	22.418	1.74516	70.3007	15.4227		19.0736	1.87607	19.4375	0.794946	19.7864	0.0375453	19.7427	-0.262215	19.4546	-0.402516	19.4157	-0.405654									19.1227	0.892604	0.98258	0.0101021	0.98258	0.0101021	20.3094	0.655048	19.6419	0.850615	40.6424	2.95918	19.3604
19.5359	0.70092			20.0005	0.89912	20.3632	0.5991	20.0012	0.82229	40.2716	1.73707	22.8044	1.79187	69.9137	14.7311		19.409	1.91994	19.7727	0.836844	20.1215	0.0887958	20.0783	-0.231079	19.7898	-0.405048	19.7508	-0.403773									19.456	0.93562			20.1028	1.00146	19.9762	0.620248	19.9752	0.888497	40.3098	2.88662	19.6936
19.8693	0.72734			20.3339	0.9196	20.0299	0.58413	20.3343	0.84343	39.9386	1.69825	23.1907	1.83717	69.5264	14.0863		19.7442	1.95998	20.1079	0.876342	20.4569	0.144063	20.4138	-0.180963	20.125	-0.404817	20.0861	-0.399303									19.7892	0.976011			19.7684	0.937331	19.643	0.586132	20.3085	0.927975	39.9768	2.81542	20.0268
				20.6671	0.94217	19.6966	0.56888	20.6672	0.86431	39.6055	1.6625	23.5768	1.88317	69.1396	13.4854		20.0794	2.00091	20.4432	0.916989	20.7921	0.190177	20.7492	-0.122858	20.4603	-0.404346	20.4213	-0.389001													19.4329	0.875261	19.3098	0.556123	20.6418	0.968139	39.6439	2.74696	20.3601
				21.0003	0.96543	19.3633	0.55378	21.0002	0.88433	39.2728	1.62757	23.9632	1.92866	68.7527	12.9246		20.4146	2.04363	20.7784	0.96084	21.1274	0.245414	21.0848	-0.0687861	20.7956	-0.405447	20.7567	-0.363363													19.0974	0.822205	18.9765	0.52737	20.9749	1.0156	39.3109	2.68238	20.6934
				21.3337	0.98782	19.03	0.53844	21.3333	0.90567	38.9398	1.59101	24.3494	1.97885	68.3657	12.4003		20.75	2.08438	21.1137	0.999609	21.4627	0.296	21.4203	-0.00822864	21.1307	-0.393012	21.0919	-0.338274													18.7619	0.770289	18.6433	0.498959	21.3081	1.06239	38.9779	2.61802	21.0265
				21.667	1.00946	18.6967	0.5242	21.6663	0.92948	38.6066	1.56008	24.7357	2.02694	67.9786	11.9116		21.0853	2.12975	21.449	1.04276	21.798	0.33696	21.756	0.0460314	21.4661	-0.373005	21.4273	-0.314652													18.4264	0.723622	18.31	0.46838	21.6413	1.10517	38.6447	2.55219	21.3598
				22.0002	1.03131	18.3635	0.51078	21.9993	0.95153	38.2736	1.51698	25.1219	2.08097	67.5915	11.4495		21.4205	2.17729	21.7842	1.08689	22.1333	0.394707	22.0915	0.102374	21.8013	-0.351963	21.7625	-0.286682													18.091	0.676042	17.9768	0.440198	21.9746	1.14899	38.3117	2.48909	21.693
				22.3335	1.05592	18.0301	0.49718	22.3322	0.97521	37.9407	1.48666	25.5083	2.12825	67.2046	11.0174		21.7557	2.22134	22.1196	1.1236	22.4685	0.436389	22.4271	0.157612	22.1367	-0.32361	22.0978	-0.255909													17.7555	0.633711	17.6436	0.414982	22.3078	1.19896	37.9789	2.42782	22.0262
				22.6668	1.08139	17.6969	0.48338	22.6653	0.99711	37.6076	1.45464	25.8946	2.18213	66.8177	10.6074		22.091	2.26573	22.4548	1.17382	22.8038	0.48987	22.7626	0.208966	22.4719	-0.300273	22.433	-0.221156													17.4201	0.594461	17.3103	0.391933	22.6411	1.24997	37.646	2.36894	22.3596
				23.0001	1.10488	17.3636	0.46967	22.9983	1.01922	37.2746	1.42129	26.2807	2.23788	66.4308	10.2192		22.4263	2.31369	22.7901	1.21169	23.1391	0.541356	23.0981	0.262815	22.8071	-0.268804	22.7683	-0.18084													17.0846	0.554982	16.9771	0.368315	22.9743	1.29789	37.3129	2.3087	22.6927
				23.3334	1.12793	17.0303	0.45658	23.3312	1.04338	36.9415	1.39204	26.6671	2.2878	66.0439	9.85871		22.7616	2.35553	23.1253	1.25738	23.4744	0.581493	23.4337	0.31431	23.1424	-0.234875	23.1036	-0.124495													16.7491	0.516987	16.6439	0.345152	23.3076	1.34866	36.98	2.25484	23.026
				23.6666	1.15291	16.697	0.44517	23.6643	1.06814	36.6085	1.36142	27.0535	2.34224	65.6568	9.51566		23.0968	2.40977	23.4606	1.30129	23.8097	0.63522	23.7693	0.367608	23.4777	-0.198808	23.4388	-0.0650241													16.4137	0.484355	16.3107	0.320963	23.6408	1.40001	36.647	2.19802	23.3592
				23.9999	1.18024	16.3637	0.43233	23.9973	1.09341	36.2755	1.33019	27.4398	2.39743	65.2699	9.19092		23.4322	2.45349	23.7959	1.34582	24.1449	0.682236	24.1048	0.419289	23.813	-0.150706	23.7741	-0.00886317													16.0782	0.454232	15.9774	0.300311	23.974	1.45215	36.3142	2.13903	23.6924
				24.3332	1.20563	16.0304	0.41981	24.3303	1.11945	35.9425	1.30204	27.8258	2.45603	64.8828	8.88228		23.7675	2.50106	24.1312	1.39122	24.4802	0.727554	24.4403	0.471573	24.1483	-0.0991731	24.1095	0.0531453													15.7427	0.423653	15.6441	0.282626	24.3073	1.50578	35.9812	2.08324	24.0257
				24.6665	1.23262	15.6972	0.40713	24.6634	1.14452	35.6095	1.27398	28.2124	2.5109	64.496	8.59046		24.1027	2.55548	24.4665	1.43645	24.8154	0.781257	24.7759	0.523059	24.4835	-0.04143	24.4447	0.112769													15.4073	0.39296	15.3109	0.264027	24.6404	1.56397	35.6481	2.03452	24.359
				24.9997	1.25922	15.3639	0.39553	24.9964	1.17065	35.2765	1.24653	28.5986	2.57019	64.109	8.31503		24.438	2.6017	24.8018	1.48986	25.1507	0.823395	25.1114	0.572853	24.8188	0.0166108	24.78	0.17291													15.0718	0.36569	14.9777	0.245315	24.9737	1.62102	35.3152	1.98135	24.6921
				25.3331	1.28561	15.0306	0.38413	25.3293	1.19782	34.9435	1.21997	28.9849	2.63222	63.7221	8.05585		24.7731	2.65887	25.1371	1.53369	25.486	0.876141	25.447	0.624681	25.1541	0.0722676	25.1152	0.231456													14.7363	0.340018	14.6444	0.226489	25.307	1.67544	34.9823	1.92761	25.0254
				25.6663	1.31408	14.6973	0.37344	25.6624	1.22554	34.6105	1.19333	29.3712	2.68881	63.3352	7.81301		25.1085	2.70557	25.4723	1.58441	25.8213	0.927366	25.7825	0.6753	25.4893	0.132475	25.4506	0.288279													14.4009	0.315715	14.3112	0.209944	25.6402	1.73192	34.6493	1.87854	25.3586
				25.9996	1.34349	14.364	0.36179	25.9953	1.25258	34.2774	1.16707	29.7574	2.75133	62.9481	7.57596		25.4438	2.76256	25.8075	1.63446	26.1564	0.968886	26.1181	0.726357	25.8246	0.188316	25.7858	0.345564													14.0655	0.290727	13.9779	0.196823	25.9735	1.79399	34.3164	1.82731	25.6918
				26.3329	1.37226	14.0308	0.35004	26.3284	1.27994	33.9445	1.14263	30.1436	2.81019	62.5613	7.34678		25.779	2.81573	26.1428	1.68151	26.4918	1.02394	26.4536	0.781383	26.16	0.247535	26.1211	0.399351													13.73	0.272813	13.6447	0.184842	26.3067	1.85664	33.9834	1.77802	26.0252
				26.6662	1.40086	13.6975	0.33968	26.6614	1.30868	33.6114	1.11881	30.5298	2.87537	62.1743	7.13518		26.1143	2.86664	26.4782	1.72896	26.8271	1.07295	26.7892	0.830754	26.4951	0.304731	26.4562	0.454554													13.3945	0.253302	13.3115	0.169781	26.6399	1.91779	33.6504	1.73272	26.3584
				26.9996	1.43005	13.3642	0.3294	26.9943	1.33833	33.2785	1.09422	30.9161	2.94185	61.7873	6.93496		26.4496	2.92181	26.8134	1.78603	27.1623	1.12486	27.1248	0.880311	26.8304	0.36114	26.7917	0.511893													13.059	0.234361	12.9782	0.157572	26.9732	1.97747	33.3175	1.68628	26.6917
				27.3327	1.46162	13.0309	0.31964	27.3274	1.36836	32.9455	1.06999	31.3024	3.00658	61.4005	6.74301		26.7848	2.9808	27.1486	1.83693	27.4976	1.17792	27.4603	0.933567	27.1657	0.418119	27.1269	0.566895													12.7236	0.217817	12.645	0.144907	27.3063	2.04273	32.9846	1.63711	27.0249
				27.666	1.49248	12.6976	0.30891	27.6604	1.39849	32.6125	1.04691	31.6887	3.07196	61.0137	6.55381		27.1201	3.03558	27.4839	1.89077	27.8328	1.22639	27.7959	0.984672	27.501	0.474819	27.4621	0.61806													12.3882	0.199789	12.3117	0.135551	27.6395	2.11119	32.6516	1.5909	27.3581
				27.9993	1.5243	12.3644	0.2984	27.9933	1.42895	32.2794	1.02592	32.075	3.13992	60.6267	6.3678		27.4555	3.09681	27.8192	1.94803	28.1682	1.28365	28.1314	1.04059	27.8363	0.530652	27.7974	0.675771													12.0527	0.184157	11.9785	0.125738	27.9728	2.17634	32.3185	1.54834	27.6912
				28.3327	1.55554	12.0311	0.28856	28.3264	1.4602	31.9464	1.00422	32.4613	3.21049	60.2396	6.181		27.7907	3.15468	28.1545	2.00264	28.5035	1.33106	28.467	1.09285	28.1715	0.584748	28.1327	0.728001													11.7172	0.170123	11.6453	0.11661	28.306	2.24549	31.9856	1.50715	28.0245
				28.666	1.59002	11.6977	0.27985	28.6594	1.49309	31.6134	0.98279	32.8476	3.28067	59.8528	6.0096		28.1259	3.21927	28.4897	2.06211	28.8387	1.38634	28.8026	1.14514	28.5068	0.639699	28.468	0.781128													11.3818	0.157116	11.3121	0.107254	28.6393	2.31555	31.6527	1.46037	28.3578
				28.9992	1.6243	11.3644	0.27091	28.9924	1.526	31.2804	0.96049	33.2339	3.35235	59.4659	5.84358		28.4613	3.27333	28.825	2.11296	29.1741	1.44314	29.1381	1.19946	28.8422	0.691866	28.8032	0.833679													11.0463	0.144793	10.9788	0.0978978	28.9726	2.38503	31.3198	1.42032	28.691
				29.3325	1.65797	11.0312	0.26136	29.3255	1.55959	30.9474	0.93987	33.6202	3.42391	59.0789	5.68487		28.7965	3.34404	29.1603	2.1753	29.5093	1.49485	29.4736	1.25186	29.1774	0.746397	29.1386	0.88986													10.7109	0.135323	10.6456	0.092421	29.3058	2.45794	30.9868	1.37867	29.0242
				29.6659	1.69078	10.6979	0.2519	29.6584	1.59341	30.6143	0.92024	34.0063	3.49802	58.6919	5.53397		29.1318	3.40557	29.4956	2.23213	29.8445	1.55459	29.8092	1.31086	29.5126	0.798366	29.4739	0.943779													10.3754	0.123684	10.3123	0.0861455	29.639	2.53188	30.6538	1.33737	29.3575
				29.9992	1.72595	10.3646	0.24232	29.9914	1.62769	30.2813	0.90128	34.3926	3.57517	58.305	5.38868		29.467	3.46917	29.8308	2.29181	30.1798	1.6118	30.1448	1.3618	29.848	0.852264	29.8091	0.994284													10.04	0.113758	9.97911	0.0786149	29.9722	2.60833	30.3209	1.29971	29.6907
				30.3325	1.76322	10.0313	0.23498	30.3245	1.66353	29.9483	0.88116	34.7789	3.65331	57.918	5.2499		29.8023	3.53841	30.1661	2.35222	30.515	1.66442	30.4803	1.42088	30.1832	0.908715	30.1443	1.0514													9.70453	0.102918	9.64589	0.0721112	30.3054	2.68375	29.9879	1.25887	30.0239
				30.6657	1.80108	9.698	0.22673	30.6573	1.70033	29.6154	0.86137	35.1651	3.73316	57.5311	5.11321		30.1376	3.61365	30.5014	2.41538	30.8504	1.7303	30.8158	1.47767	30.5185	0.958884	30.4796	1.10507													9.36903	0.0932197	9.31265	0.0658357	30.6387	2.76293	29.655	1.21688	30.3571
				30.999	1.83863	9.36474	0.21822	30.9905	1.73697	29.2823	0.8432	35.5514	3.81215	57.1442	4.98342		30.4729	3.67827	30.8367	2.47846	31.1856	1.78458	31.1514	1.53296	30.8537	1.01621	30.8148	1.15992													9.03355	0.0860314	8.97941	0.0607012	30.972	2.84177	29.322	1.17934	30.6903
				31.3322	1.87679	9.03148	0.20881	31.3234	1.77449	28.9493	0.82437	35.9377	3.8957	56.7573	4.86333		30.8081	3.75582	31.172	2.54514	31.5209	1.84617	31.487	1.59277	31.1891	1.07048	31.1502	1.21914													8.69812	0.0782726	8.64616	0.0554526	31.3052	2.9229	28.9889	1.14477	31.0236
				31.6655	1.91658	8.69818	0.20073	31.6564	1.81301	28.6163	0.80773	36.324	3.98147	56.3702	4.73877		31.1434	3.82728	31.5073	2.611	31.8561	1.90941	31.8225	1.65304	31.5243	1.1221	31.4854	1.27623													8.36263	0.0724535	8.31292	0.0505463	31.6385	3.00676	28.656	1.10837	31.3568
				31.9987	1.95555	8.36487	0.19425	31.9895	1.85247	28.2833	0.78934	36.7103	4.06669	55.9833	4.62132		31.4787	3.90213	31.8425	2.67647	32.1915	1.97053	32.158	1.71583	31.8596	1.17864	31.8207	1.33221													8.02718	0.0667485	7.97969	0.0458682	31.9717	3.09085	28.323	1.06969	31.6901
				32.332	1.99455	8.03157	0.18656	32.3224	1.89234	27.9503	0.77154	37.0965	4.1543	55.5965	4.50458		31.814	3.97512	32.1777	2.74375	32.5267	2.03391	32.4937	1.77543	32.1949	1.23789	32.1558	1.39319													7.69173	0.0595602	7.64645	0.0419888	32.3049	3.17894	27.99	1.03705	32.0233
				32.6653	2.03373	7.6983	0.17955	32.6554	1.93328	27.6173	0.75495	37.4829	4.24295	55.2093	4.40435		32.1493	4.05792	32.513	2.81816	32.862	2.09824	32.8292	1.83438	32.53	1.29586	32.4912	1.45372													7.35625	0.0548821	7.31324	0.0378812	32.6381	3.26554	27.657	1.00408	32.3565
				32.9986	2.07525	7.36505	0.17115	32.9884	1.97424	27.2843	0.73801	37.8691	4.33307	54.8227	4.29717		32.4845	4.13541	32.8483	2.8933	33.1973	2.16562	33.1647	1.90138	32.8654	1.35155	32.8265	1.5116													7.02084	0.0474656	6.98001	0.03423	32.9714	3.35169	27.3242	0.968709	32.6898
				33.3319	2.11896	7.03178	0.16353	33.3215	2.01896	26.9512	0.72309	38.2553	4.42894	54.4356	4.19272		32.8198	4.21512	33.1836	2.96599	33.5326	2.23123	33.5003	1.96608	33.2006	1.41556	33.1618	1.5718													6.68535	0.0434721	6.64675	0.0311493	33.3046	3.44365	26.9912	0.933338	33.0231
				33.6651	2.16478	6.69842	0.15776	33.6545	2.06459	26.6183	0.70669	38.6416	4.52555	54.0489	4.09787		33.1551	4.29762	33.5188	3.04311	33.8678	2.302	33.8358	2.03345	33.5359	1.47474	33.4971	1.63664													6.34994	0.0381094	6.3135	0.0279545	33.6377	3.53972	26.6582	0.903672	33.3562
				33.9984	2.21252	6.36514	0.15122	33.9876	2.10802	26.2853	0.68975	39.0279	4.62018	53.6619	4.00341		33.4903	4.38318	33.8542	3.11919	34.2031	2.37362	34.1714	2.10131	33.8712	1.53534	33.8323	1.699													6.01444	0.0351428	5.98028	0.0268135	33.971	3.63283	26.3253	0.87161	33.6895
				34.3317	2.26307	6.03188	0.1445	34.3204	2.15547	25.9523	0.67393	39.4142	4.72029	53.2748	3.91299		33.8256	4.46601	34.1894	3.20127	34.5384	2.44319	34.5069	2.17095	34.2064	1.60038	34.1676	1.76115													5.67895	0.0333172	5.64705	0.0237328	34.3042	3.72343	25.9924	0.840689	34.0227
				34.665	2.31758	5.69862	0.13661	34.6536	2.20236	25.6192	0.66158	39.8004	4.8211	52.8881	3.83604		34.1609	4.5582	34.5247	3.28371	34.8736	2.51888	34.8425	2.24423	34.5417	1.66075	34.5029	1.82289													5.34351	0.0293237	5.31382	0.0212226	34.6375	3.81801	25.6595	0.8076	34.356
				34.9982	2.37519	5.36534	0.13093	34.9867	2.25297	25.2862	0.64577	40.1867	4.92527	52.501	3.74359		34.4961	4.65024	34.8599	3.36396	35.2089	2.59472	35.1781	2.31571	34.877	1.72709	34.8381	1.88954													5.00804	0.0268135	4.98062	0.0183701	34.9707	3.91819	25.3265	0.779759	34.6892
				35.3316	2.42932	5.03202	0.12454	35.3194	2.30537	24.9532	0.63086	40.5729	5.03146	52.1141	3.65479		34.8314	4.74135	35.1952	3.45057	35.5442	2.67386	35.5136	2.38904	35.2124	1.79112	35.1734	1.95368													4.67259	0.0246456	4.64733	0.0176855	35.304	4.01575	24.9935	0.750093	35.0223
				35.6649	2.48039	4.6987	0.12015	35.6525	2.35946	24.6202	0.61689	40.9593	5.14019	51.7273	3.57215		35.1667	4.82796	35.5305	3.53631	35.8794	2.75542	35.8491	2.46722	35.5476	1.85668	35.5087	2.02103													4.33717	0.0209944	4.31409	0.017115	35.6372	4.11787	24.6605	0.721568	35.3557
				35.9982	2.53448	4.36545	0.11363	35.9856	2.40776	24.2872	0.60142	41.3456	5.24939	51.3402	3.49273		35.502	4.93728	35.8657	3.62376	36.2147	2.83352	36.1847	2.5418	35.8828	1.92232	35.8439	2.08986													4.0017	0.0190547	3.98085	0.0163163	35.9704	4.21314	24.3276	0.693272	35.6889
				36.3313	2.59255	4.0322	0.10721	36.3183	2.46992	23.9542	0.58777	41.7318	5.36219	50.9534	3.41348		35.8372	5.03958	36.201	3.71919	36.55	2.91812	36.5203	2.62266	36.2181	1.99391	36.1793	2.16169													3.66624	0.0172291	3.64765	0.0134638	36.3036	4.31515	23.9946	0.666344	36.0221
				36.6648	2.64894	3.69888	0.10203	36.6516	2.52292	23.6212	0.57484	42.1181	5.48001	50.5664	3.33562		36.1725	5.12814	36.5363	3.80967	36.8852	3.00534	36.8558	2.70276	36.5533	2.0645	36.5145	2.23125													3.33078	0.0157458	3.3144	0.0127792	36.6369	4.42046	23.6616	0.638047	36.3553
				36.998	2.70745	3.36558	0.09717	36.9845	2.57953	23.2881	0.56134	42.5044	5.60117	50.1794	3.26003		36.5078	5.24328	36.8716	3.90738	37.2206	3.08895	37.1914	2.78714	36.8886	2.13672	36.8497	2.30462													2.99532	0.014833	2.98116	0.0124369	36.9701	4.52578	23.3287	0.612375	36.6886
				37.3312	2.76794	3.03229	0.09259	37.3174	2.64269	22.9552	0.54738	42.8905	5.72161	49.7926	3.18564		36.8431	5.34792	37.2069	4.00461	37.5558	3.18114	37.527	2.87034	37.2239	2.21228	37.185	2.37982													2.65987	0.013692	2.64791	0.0128933	37.3033	4.63235	22.9957	0.58636	37.0218
				37.6645	2.82918	2.69902	0.08756	37.6506	2.70297	22.6222	0.53495	43.2769	5.84472	49.4055	3.11593		37.1783	5.4477	37.5422	4.10517	37.8911	3.27288	37.8625	2.95504	37.5593	2.28562	37.5204	2.45712													2.32442	0.0128933	2.31466	0.0130074	37.6365	4.74382	22.6627	0.562513	37.3551
				37.9979	2.89347	2.36577	0.08185	37.9837	2.76515	22.2892	0.52301	43.6632	5.97335	49.0186	3.04874		37.5136	5.56752	37.8775	4.21218	38.2264	3.36624	38.1981	3.04665	37.8946	2.36123	37.8558	2.53378													1.98895	0.0123228	1.98147	0.0102201	37.9699	4.85541	22.3298	0.536498	37.6883
				38.3312	2.95796	2.03245	0.07767	38.3167	2.82688	21.9561	0.51089	44.0495	6.11208	48.6319	2.98072		37.849	5.68647	38.2128	4.31598	38.5619	3.46482	38.5337	3.13506	38.2298	2.4425	38.191	2.6168													1.65351	0.0110748	1.64825	0.00909629	38.303	4.97088	21.9969	0.509228	38.0216
				38.6641	3.02312	1.69914	0.07392	38.6497	2.89296	21.6232	0.49793	44.4357	6.25899	48.2449	2.91481		38.1843	5.80056	38.5481	4.42725	38.8971	3.56232	38.8692	3.22827	38.565	2.52246	38.5263	2.69815													1.31804	0.010519	1.31497	0.0103122	38.6364	5.08977	21.6639	0.48618	38.3548
				38.9975	3.09155	1.36586	0.07039	38.9829	2.95901	21.2902	0.48634	44.8218	6.40287	47.858	2.85018		38.5194	5.93301	38.8834	4.53822	39.2323	3.66594	39.2047	3.32481	38.9005	2.60305	38.8616	2.78371													0.98258	0.0101021	0.98172	0.0111092	38.9692	5.21175	21.3309	0.466213	38.688
				39.3306	3.16201	1.03262	0.06493	39.3157	3.02569	20.957	0.4744	45.2079	6.54748	47.4709	2.78781		38.8549	6.05076	39.2185	4.6542	39.5673	3.77202	39.5401	3.42078	39.2357	2.69158	39.1969	2.87062																	39.3026	5.33452	20.998	0.444534	39.021
								39.6485	3.09639	20.6242	0.46281	45.5943	6.69744	47.084	2.72723		39.19	6.18156	39.5537	4.77198	39.9026	3.88209	39.8756	3.52452	39.5707	2.77255	39.5319	2.96294																	39.6358	5.46242	20.6651	0.418291	39.3542
								39.9815	3.16539	20.2911	0.45185	45.9808	6.85228	46.697	2.66961		39.5253	6.31695	39.8889	4.89198	40.2379	3.99333	40.2112	3.62853	39.906	2.86649	39.8671	3.0549																	39.9692	5.59854	20.3321	0.396269	39.6877
								40.3144	3.23691	19.958	0.43989	46.3671	7.01105	46.3103	2.60934		39.8604	6.4461	40.2242	5.01894	40.5731	4.10511	40.5467	3.73401	40.2413	2.95875	40.2023	3.14748																	40.3023	5.74528	19.9991	0.377329	40.0209
								40.6475	3.31149	19.6251	0.42872	46.7533	7.17098	45.9235	2.55231		40.1958	6.58386	40.5594	5.14437	40.9084	4.22046	40.8821	3.84621	40.5765	3.05067	40.5377	3.24579																	40.6356	5.8984	19.6661	0.360556	40.3542
								40.9806	3.38711	19.2921	0.41746	47.1395	7.33517	45.5363	2.49642		40.531	6.7296	40.8947	5.27982	41.2436	4.34781	41.2177	3.95787	40.9118	3.14433	40.873	3.34116																	40.9688	6.04239	19.3332	0.337736	40.6874
								41.3135	3.46328	18.959	0.40686	47.526	7.50529	45.1495	2.44537		40.8661	6.87201	41.23	5.41914	41.5791	4.47015	41.5534	4.07595	41.2471	3.24909	41.2082	3.43452																	41.302	6.17874	19.0002	0.319708	41.0206
								41.6464	3.54483	18.626	0.39677	47.9121	7.68017	44.7624	2.39259		41.2015	7.0227	41.5652	5.55783	41.9142	4.60179	41.8889	4.19577	41.5823	3.34869	41.5435	3.53547																	41.6353	6.31737	18.6673	0.299969	41.3538
								41.9795	3.62607	18.2931	0.38592	48.2984	7.86073	44.3754	2.34164		41.5368	7.18194	41.9006	5.70789	42.2495	4.73532	42.2245	4.32153	41.9176	3.46047	41.8787	3.63861																	41.9685	6.45897	18.3344	0.283881	41.6871
								42.3125	3.70988	17.96	0.3744	48.6846	8.0433	43.9885	2.29		41.872	7.35342	42.2357	5.85804	42.5847	4.87203	42.56	4.4511	42.2529	3.56739	42.214	3.74322																	42.3018	6.60513	18.0014	0.26882	42.0203
								42.6454	3.79838	17.627	0.36502	49.0709	8.23125	43.6018	2.23978		42.2075	7.47294	42.5712	6.01722	42.92	5.01408	42.8956	4.58118	42.5881	3.68271	42.5493	3.85134																	42.6351	6.74901	17.6684	0.252161	42.3535
								42.9785	3.8862	17.294	0.35557	49.4573	8.42387	43.2149	2.19167		42.5425	7.66131	42.9063	6.17805	43.2554	5.15712	43.2311	4.72386	42.9234	3.80112	42.8845	3.96414																	42.9682	6.89598	17.3355	0.23459	42.6867
								43.3116	3.97784	16.9611	0.34492	49.8435	8.62641	42.828	2.14656		42.8779	7.8543	43.2416	6.33957	43.5906	5.31537	43.5667	4.85979	43.2587	3.92061	43.2198	4.07985																	43.3014	7.04499	17.0025	0.219414	43.02
								43.6443	4.07184	16.628	0.33595	50.2298	8.83268	42.441	2.09978		43.2131	8.01912	43.5768	6.51207	43.9259	5.47032	43.9022	5.00316	43.5939	4.0467	43.555	4.19052																	43.6347	7.19823	16.6695	0.206065	43.3532
								43.9774	4.17096	16.2951	0.32598	50.6159	9.04692	42.0541	2.05477		43.5484	8.19705	43.9121	6.68919	44.2611	5.63553	44.2378	5.15382	43.9291	4.17726	43.8904	4.3134																	43.968	7.35637	16.3365	0.194883	43.6864
								44.3106	4.2718	15.962	0.31655	51.0023	9.26052	41.6672	2.0095		43.8837	8.39412	44.2473	6.86757	44.5965	5.80755	44.5734	5.30571	44.2645	4.30746	44.2256	4.43352																	44.3012	7.51109	16.0036	0.181761	44.0197
								44.6435	4.37764	15.629	0.30757	51.3887	9.48397	41.2803	1.96674		44.2189	8.58837	44.5827	7.0593	44.9317	5.98209	44.909	5.4651	44.5996	4.4502	44.5609	4.56111																	44.6343	7.67014	15.6707	0.168868	44.3528
								44.9765	4.48332	15.296	0.2989	51.7747	9.71787	40.8932	1.92576		44.5543	8.79174	44.9179	7.24953	45.2669	6.16629	45.2445	5.62095	44.935	4.58922	44.8962	4.69518																	44.9676	7.8292	15.3377	0.155747	44.6861
								45.3095	4.59396	14.963	0.28968	52.161	9.95505	40.5063	1.8834		44.8894	8.98311	45.2532	7.45443	45.6021	6.34968	45.5799	5.78781	45.2704	4.7385	45.2315	4.83468																	45.3008	7.99179	15.0047	0.145592	45.0195
								45.6425	4.70848	14.63	0.28077	52.5473	10.2008	40.1193	1.84302		45.2246	9.21099	45.5885	7.65981	45.9374	6.54465	45.9155	5.96415	45.6056	4.89255	45.5668	4.90473																	45.6341	8.15998	14.6718	0.138061	45.3526
								45.9755	4.82696	14.297	0.2723	52.9335	10.4518	39.7325	1.80313		45.56	9.42813	45.9237	7.88028	46.2726	6.75192	46.2511	6.13983	45.9408	5.04909	45.902	5.05863																	45.9674	8.3285	14.3388	0.130074	45.6858
								46.3084	4.954	13.9639	0.26428	53.32	10.7094	39.3455	1.76479		45.8952	9.66414	46.259	8.10405	46.608	6.95766	46.5866	6.32277	46.2761	5.21802	46.2372	5.22459																	46.3006	8.49897	14.0059	0.118892	46.019
								46.6414	5.08352	13.6309	0.25632	53.7062	10.9807	38.9586	1.72711		46.2307	9.90084	46.5944	8.33574	46.9434	7.18206	46.9223	6.49935	46.6114	5.38659	46.5724	5.38929																	46.6338	8.67445	13.6729	0.108851	46.3523
								46.9745	5.21748	13.2979	0.24772	54.0923	11.2575	38.5716	1.68946		46.5659	10.0864	46.9295	8.57694	47.2786	7.40226	47.2578	6.70386	46.9465	5.5629	46.9078	5.56071																	46.967	8.85154	13.34	0.102462	46.6855
								47.3074	5.35936	12.9649	0.23978	54.4787	11.547	38.1848	1.65318		46.901	10.3743	47.2648	8.83059	47.6138	7.64469	47.5932	6.91521	47.282	5.74962	47.2432	5.74551																	47.3002	9.03467	13.007	0.0959581	47.0187
								47.6404	5.50168	12.6319	0.23214	54.8647	11.8474	37.7979	1.61728		47.2363	10.6502	47.6001	9.08829	47.9491	7.88943	47.9288	7.13946	47.6173	5.943	47.5784	5.94072																	47.6335	9.21871	12.674	0.0895685	47.352
								47.9734	5.65048	12.2989	0.22456	55.2513	12.1559	37.4109	1.58208		47.5716	10.9199	47.9353	9.36378	48.2844	8.14746	48.2644	7.37697	47.9524	6.14154	47.9136	6.14022																	47.9667	9.40709	12.3411	0.0813533	47.6852
								48.3064	5.80536	11.9659	0.21707	55.6375	12.4872	37.024	1.54856		47.9068	11.2102	48.2707	9.64251	48.6197	8.41368	48.6	7.62045	48.2876	6.34746	48.2489	6.34626																	48.3	9.5957	12.0081	0.0748496	48.0185
								48.6394	5.9622	11.6329	0.20928	56.0235	12.8385	36.6371	1.51442		48.242	11.5023	48.606	9.94293	48.9549	8.69649	48.9357	7.87716	48.623	6.55902	48.5842	6.56067																	48.6332	9.79229	11.6751	0.0702856	48.3517
								48.9723	6.13084	11.2998	0.20232	56.4099	13.2119	36.2502	1.48109		48.5774	11.7967	48.9413	10.2487	49.2901	8.9895	49.271	8.14824	48.9583	6.78141	48.9194	6.78498																	48.9665	9.99003	11.3422	0.0666344	48.6848
								49.3053	6.30256	10.9669	0.19521	56.7961	13.6035	35.8634	1.44915		48.9127	12.1163	49.2765	10.5677	49.6255	9.29769	49.6066	8.42649	49.2937	7.01244	49.2546	7.01712																	49.2996	10.1903	11.0092	0.0626409	49.018
								49.6383	6.47856	10.6338	0.18818	57.1824	14.0158	35.4764	1.41732		49.248	12.4423	49.6118	10.91	49.9608	9.61926	49.9421	8.72169	49.6288	7.25718	49.5899	7.26174																	49.6329	10.3964	10.6763	0.0571641	49.3513
								49.9713	6.66296	10.3009	0.1815	57.5687	14.4431	35.0894	1.38672		49.5833	12.6883	49.947	11.2574	50.2959	9.95571	50.2778	9.03006	49.9641	7.51434	49.9253	7.5171																	49.9661	10.6027	10.3433	0.0508886	49.6845
								50.3043	6.857	9.96784	0.17415	57.955	14.8779	34.7026	1.3552		49.9185	12.9937	50.2823	11.6247	50.6312	10.3142	50.6131	9.34842	50.2993	7.78563	50.2606	7.78581																	50.2994	10.8179	10.0104	0.0482643	50.0178
								50.6372	7.05976	9.63485	0.16799	58.3412	15.3296	34.3157	1.32372		50.2539	13.1904	50.6175	12.0115	50.9664	10.6838	50.9489	9.69378	50.6348	8.08083	50.5959	8.06394																	50.6326	11.0353	9.67739	0.0442708	50.351
								50.9703	7.2666	9.30181	0.16199	58.7273	15.796	33.9287	1.29525		50.5892	13.489	50.9528	12.4164	51.3018	11.0756	51.2843	10.0495	50.97	8.38386	50.931	8.35953																	50.9659	11.2552	9.34442	0.0418747	50.6842
								51.3031	7.4814	8.96882	0.15468	59.1136	16.2808	33.5418	1.26671		50.9244	13.8206	51.2882	12.843	51.6371	11.4892	51.6198	10.4309	51.3052	8.70294	51.2664	8.66514																	51.299	11.4796	9.01149	0.0371966	51.0174
								51.6362	7.7096	8.63583	0.14901	59.4999	16.7879	33.1549	1.23903		51.2596	14.1698	51.6234	13.2558	51.9723	11.927	51.9556	10.8255	51.6404	9.03399	51.6016	8.98752																	51.6322	11.7092	8.67851	0.0340018	51.3506
								51.969	7.94288	8.30279	0.14315	59.8862	17.3159	32.7679	1.21021		51.5948	14.5676	51.9586	13.7125	52.3075	12.3928	52.2911	11.2474	51.9757	9.38508	51.9369	9.33213																	51.9655	11.9523	8.34557	0.0314916	51.6838
								52.3021	8.18804	7.96981	0.13656	60.2723	17.8684	32.3811	1.18203		51.9302	14.9765	52.2938	14.1805	52.643	12.8771	52.6265	11.6927	52.311	9.7632	52.2721	9.68949																	52.2987	12.2008	8.01259	0.0289814	52.017
								52.6351	8.44528	7.63678	0.13148	60.6586	18.4493	31.9941	1.15519		52.2655	15.4114	52.6292	14.636	52.9781	13.3964	52.9619	12.1603	52.6463	10.1672	52.6075	10.0684																	52.6319	12.4587	7.67965	0.0269276	52.3503
								52.9679	8.71356	7.30379	0.12556	61.0449	19.0571	31.6072	1.12984		52.6007	15.8815	52.6292	14.626	53.3134	13.9423	53.2975	12.6625	52.9815	10.5924	52.9426	10.4706																	52.9651	12.7326	7.34668	0.0241892	52.6836
								53.3009	8.99096	6.97078	0.11946	61.4311	19.6917	31.2202	1.10446		52.9359	16.3836	52.9641	15.1271	53.6485	14.527	53.6332	13.1838	53.3166	11.0502	53.2778	10.8976																	53.2984	13.0157	7.01372	0.0225918	53.0167
								53.634	9.2808	6.63775	0.11471	61.8173	20.3584	30.8333	1.07787		53.2712	16.9024	53.2994	15.6639	53.9838	15.1356	53.9687	13.7442	53.6521	11.5316	53.6133	11.3474																	53.6315	13.2939	6.68077	0.0211085	53.3499
								53.9669	9.58508	6.30473	0.10956	62.2035	21.0588	30.4465	1.05102		53.6065	17.4555	53.6346	16.2294	54.3193	15.7685	54.3043	14.3416	53.9873	12.0511	53.9486	11.8242																	53.9648	13.5697	6.34781	0.0196252	53.6832
								54.2998	9.90604	5.97173	0.10416	62.5896	21.7971	30.0595	1.02727		53.9418	18.0368	53.9699	16.8491	54.6548	16.1248	54.6397	14.9742	54.3225	12.6013	54.2837	12.244																	54.2981	13.8491	6.01487	0.0173432	54.0164
								54.6328	10.2374	5.63874	0.09922	62.976	22.5702	29.6725	1.00396		54.277	18.6409	54.3051	17.5219	54.9895	16.702	54.9754	15.6387	54.6577	13.1933	54.6188	12.7805																	54.6313	14.138	5.68191	0.0154035	54.3497
								54.9656	10.584	5.30572	0.09408	63.362	23.3888	29.2856	0.98159		54.6122	19.3006	54.6404	18.2311	55.3249	17.4566	55.3109	16.3055	54.993	13.826	54.9543	13.3339																	54.9646	14.4319	5.3489	0.017115	54.6828
								55.2986	10.9464	4.97271	0.09008	63.7482	24.247	28.8986	0.95984		54.9475	19.9747	54.9757	18.9823	55.6601	18.2021	55.6464	16.9733	55.3284	14.4948	55.2895	13.9111																	55.2977	14.731	5.01599	0.0152894	55.016
								55.6317	11.3258	4.63969	0.08603	64.1345	25.1572	28.5119	0.9346		55.2827	20.7106	55.3109	19.7916	55.9956	19.0244	55.9819	17.6934	55.6636	15.2074	55.6249	14.5466																	55.631	15.0303	4.68302	0.0139202	55.3492
								55.9646	11.7245	4.3067	0.08129	64.5206	26.1191	28.125	0.90874		55.618	21.47	55.6462	20.642	56.3307	19.946	56.3176	18.3228	55.9988	15.9929	55.9602	15.244																	55.9642	15.3387	4.35008	0.0128933	55.6825
								56.2976	12.1415	3.97372	0.0764	64.9069	27.1351	27.7379	0.89042		55.9532	22.2934	55.9813	21.5624	56.6659	20.9508	56.653	19.2259	56.3341	16.8498	56.2954	15.9825																	56.2974	15.6583	4.01711	0.0118664	56.0157
								56.6305	12.5781	3.64069	0.07227	65.293	28.2079	27.351	0.86856		56.2885	23.1499	56.3167	22.5406	57.0011	22.0435	56.9886	20.188	56.6694	17.741	56.6304	16.7808																	56.6305	15.9872	3.68413	0.0127792	56.3489
								56.9634	13.0359	3.30764	0.06964	65.6791	29.3454	26.9641	0.84594		56.6237	24.0803	56.652	23.5947	57.3364	23.2245	57.324	21.178	57.0045	18.7262	56.9657	17.6372																	56.9637	16.3251	3.35118	0.0132356	56.682
								57.2961	13.5175	2.97466	0.06553	66.0653	30.5529	26.5771	0.82384		56.9589	25.0557	56.9873	24.7229	57.6716	24.5037	57.6596	22.3328	57.3398	19.8087	57.3011	18.5402																	57.2972	16.6712	3.01823	0.0116382	57.0153
								57.6291	14.0192	2.64167	0.0615	66.4514	31.8316	26.1903	0.80328		57.2944	26.1171	57.3225	25.9389	58.007	25.8982	57.9951	23.5123	57.6751	20.8791	57.6363	19.5226																	57.6303	17.0251	2.68531	0.00975779	57.3484
								57.962	14.5484	2.30867	0.05769	66.8376	33.1814	25.8034	0.78273		57.6295	27.2383	57.6576	27.2561	58.3422	27.4243	58.3305	24.8232	58.0104	22.1701	57.9715	20.589																	57.9635	17.3918	2.3523	0.0112414	57.6818
								58.2951	15.1048	1.97565	0.0545	67.2236	34.6167	25.4164	0.76475		57.9647	28.4603	57.9928	28.6802	58.6773	29.0963	58.666	26.2748	58.3456	23.5973	58.3069	21.7678																	58.2967	17.7703	2.01934	0.0124369	58.015
								58.6279	15.6828	1.64262	0.05164	67.6099	36.1311	25.0294	0.74446		58.3	29.7618	58.3282	30.2217	59.0126	30.8823	59.0017	27.8982	58.6808	25.1699	58.642	23.0682																	58.6298	18.1534	1.68638	0.0134638	58.3482
								58.9608	16.3008	1.3096	0.0494	67.996	37.7318	24.6425	0.72292		58.6353	31.1748	58.6634	31.8948	59.677	32.898	59.6874	29.7	59.016	26.9188	58.9773	24.4799																	58.9631	18.5455	1.35345	0.0118664	58.6813
								59.2935	16.9468	0.97663	0.0458	68.3819	39.4223	24.2557	0.70389		58.9704	32.6976	58.9987	33.7083	59.677	32.898	59.6874	29.7	59.6919	28.8508	59.6526	25.9133																	59.2964	18.9502	1.02052	0.0104659	59.0145
										0.64365	0.0421	68.7682	41.1999	23.8687	0.6865		59.3058	34.3497	58.9987	33.7083	59.3423	27.1536	59.3526	24.6515	59.6919	28.8508	59.6526	25.9133																			0.68754	0.010857	59.3479
												69.1544	43.0468	23.4818	0.66794		59.641	36.1449	59.0049	27.9623	59.0064	23.58	59.0169	21.441	59.3573	23.6865	59.3182	21.4556																					59.6811
												69.5406	44.9739	23.0948	0.65115		60.3189	38.1135	58.6692	24.4579	58.671	20.9073	58.6815	19.0514	59.0215	20.4656	58.9828	18.8032																					60.0143
												69.9265	46.9849	22.7079	0.63061		60.3189	38.1135	58.3335	21.8164	58.3355	18.7963	58.3461	17.1625	58.686	18.0883	58.6478	16.8114																					60.3475
												70.3128	49.0626	22.3211	0.61127		59.9845	31.2672	57.9982	19.7068	58.0001	17.0694	58.0107	15.776	58.3506	16.2255	58.3127	15.1505																					60.6808
												70.6988	51.2537	21.9341	0.59569		59.649	27.2778	57.6628	17.9752	57.6648	15.6475	57.6752	15.0226	58.0151	14.7603	57.9775	13.7886																					61.014
												71.0848	53.5406	21.5471	0.57918		59.3138	24.2928	57.3274	16.5119	57.3292	14.7915	57.3401	13.9606	57.6798	13.6519	57.6425	12.6435																					61.3474
												71.4709	55.9562	21.1602	0.56286		58.9787	21.9241	56.9921	15.2623	56.9942	14.0749	57.0048	13.03	57.3446	12.6023	57.3074	11.6617																					61.6804
												71.857	58.4801	20.7733	0.54573		58.6435	19.991	56.6567	14.2506	56.6588	13.1577	56.6695	12.1024	57.0092	11.6387	56.9724	10.8128																					62.0137
												72.2429	61.1495	20.3865	0.52713		58.3085	18.3621	56.4567	13.8001	56.3236	12.3185	56.3342	11.2602	56.6739	10.8012	56.6374	10.0656																					62.3469
												72.6291	63.9755	19.9996	0.51042		57.9733	16.9773	56.3216	13.413	55.9883	11.5002	55.9989	10.5141	56.3386	10.0584	56.3024	9.40149																					62.6801
												73.0149	66.9631	19.6126	0.49754		57.6383	15.78	55.9863	12.6359	55.6532	10.7623	55.6636	9.84666	56.0033	9.40032	55.9674	8.81046																					63.0134
												73.4009	70.139	19.2257	0.48184		57.3033	14.7502	55.651	11.858	55.3176	10.1071	55.3283	9.25017	55.6681	8.81049	55.6324	8.27943																					63.3466
												73.7868	73.4932	18.8387	0.46908		56.9683	13.8252	55.3157	11.1556	54.9823	9.50649	54.993	8.70864	55.3329	8.27589	55.2974	7.7976																					63.6798
												74.1726	77.0544	18.4519	0.44985		56.6332	13.3739	54.9804	10.5193	54.6471	8.96844	54.6578	8.21625	54.9976	7.79598	54.9624	7.36251																					64.0128
												74.5586	80.8383	18.065	0.4343		56.2983	12.779	54.6453	9.94287	54.3118	8.4732	54.3225	7.77102	54.6622	7.35312	54.6274	6.97683																					64.3461
												74.9443	84.8924	17.678	0.42314		55.9632	12.1223	54.3098	9.41439	53.9765	8.0223	53.9871	7.35936	54.3267	6.95118	54.2924	6.60834																					64.6793
												75.3301	89.2056	17.291	0.41052		55.6282	11.5222	53.9745	8.93268	53.6412	7.61103	53.6519	6.98097	53.9916	6.5865	53.9573	6.27192																					65.0125
												75.7157	93.8317	16.9041	0.39568		55.2933	10.9884	53.6392	8.48997	53.306	7.22508	53.3165	6.63582	53.6563	6.25146	53.6223	5.96571																					65.3457
												76.1016	98.7625	16.5173	0.38186		54.9582	10.4896	53.3041	8.07849	52.9707	6.87366	52.9812	6.3192	53.3209	5.94588	53.2873	5.68011																					65.6788
												76.4873	104.052	16.1303	0.36649		54.6233	10.0046	52.9688	7.70727	52.6353	6.54477	52.6461	6.03066	52.9858	5.66421	52.9524	5.41164																					66.012
												76.8726	109.705	15.7434	0.35412		54.2883	9.56034	52.6335	7.35123	52.3	6.23904	52.3107	5.76393	52.6505	5.40204	52.6172	5.15967																					66.3452
												77.2579	115.847	15.3564	0.34342		53.9532	9.1329	52.2982	7.02564	51.9649	5.95581	51.9755	5.51151	52.3152	5.15832	52.2824	4.93311																					66.6783
												77.6434	122.45	14.9694	0.33311		53.6181	8.72109	51.9629	6.72426	51.6296	5.68926	51.6401	5.27763	51.9799	4.92597	51.9474	4.73664																					67.0114
												78.0288	129.606	14.5826	0.31752		53.2832	8.33877	51.6275	6.43713	51.2942	5.43924	51.3049	5.06193	51.6446	4.71348	51.6124	4.56126																					67.3447
												78.4138	137.326	14.1957	0.30417		52.9483	7.98951	51.2923	6.17502	50.959	5.20746	50.9695	4.85739	51.3093	4.51155	51.2772	4.40484																					67.6778
												78.7988	145.769	13.8087	0.29363		52.6131	7.66677	50.9571	5.92125	50.6237	4.98978	50.6345	4.66332	50.9741	4.31934	50.9423	4.25118																					68.0108
												79.184	154.377	13.4218	0.2853		52.2781	7.35549	50.6218	5.67969	50.2883	4.78347	50.2989	4.48413	50.6388	4.14042	50.6074	4.09119																					68.344
												79.5342	156.482	13.0348	0.27074		51.9432	7.05987	50.2865	5.46357	49.9532	4.58547	49.9638	4.31436	50.3035	3.96387	50.2724	3.93258																					68.6773
												79.6742	156.48				51.6081	6.77859	49.9512	5.24685	49.6179	4.40322	49.6285	4.14012	49.9683	3.79959	49.9374	3.77886																					69.0104
												79.7387	156.479				51.2733	6.51906	49.616	5.05008	49.2825	4.23102	49.2933	3.97764	49.633	3.64665	49.6025	3.63861																					69.3435
												79.781	156.479				50.9381	6.26487	49.2806	4.85883	48.9473	4.06092	48.9579	3.82281	49.2978	3.49665	49.2676	3.50526																					69.6765
												79.8144	156.478				50.6032	6.03213	48.9454	4.67652	48.612	3.91134	48.6227	3.67851	48.9623	3.35364	48.9323	3.38376																					70.0097
												79.8408	156.478				50.2681	5.80506	48.6101	4.50858	48.2768	3.75309	48.2875	3.53844	48.6271	3.21912	48.5974	3.25641																					70.3428
												79.8624	156.478				49.9332	5.59917	48.2748	4.34604	47.9414	3.61371	47.9521	3.39957	48.2919	3.08685	48.2624	3.13692																					70.6757
												79.882	156.477				49.5982	5.39943	47.9394	4.19169	47.6063	3.4782	47.6169	3.27294	47.9565	2.96515	47.9274	3.02442																					71.0088
												79.898	156.477				49.2632	5.21004	47.6041	4.04622	47.2709	3.3471	47.2815	3.14727	47.6214	2.8475	47.5924	2.91341																					71.342
												79.913	156.477				48.9283	5.03118	47.269	3.90216	46.9357	3.22497	46.9462	3.02826	47.286	2.73786	47.2572	2.80895																					71.675
												79.9265	156.477				48.5932	4.85991	46.9337	3.76845	46.6003	3.10323	46.611	2.91523	46.9508	2.63283	46.9223	2.71541																					72.0079
												79.9377	156.476				48.2583	4.6941	46.5985	3.64122	46.2651	2.98895	46.2757	2.8081	46.6154	2.52814	46.5874	2.6231																					72.3408
												79.9496	156.476				47.9232	4.53927	46.2631	3.51138	45.9297	2.88346	45.9405	2.70603	46.2803	2.43178	46.2524	2.52272																					72.6738
												79.9601	156.476				47.5882	4.38381	45.9278	3.40059	45.5946	2.78044	45.6053	2.60838	45.945	2.33953	45.9173	2.42943																					73.0066
												79.9697	156.476				47.2532	4.24473	45.5926	3.28197	45.2593	2.68273	45.2699	2.50946	45.6095	2.24916	45.5824	2.33834																					73.3396
												79.979	156.476				46.9183	4.10583	45.2573	3.17901	44.9239	2.58581	44.9347	2.41879	45.2743	2.16536	45.2476	2.24973																					73.6723
												79.987	156.476				46.5832	3.97302	44.9221	3.07002	44.5888	2.49412	44.5993	2.32805	44.9391	2.07691	44.9124	2.16504																					74.0052
												79.9941	156.476				46.2483	3.84834	44.5867	2.97445	44.2536	2.40412	44.2642	2.24435	44.6038	2.0014	44.5775	2.0843																					74.338
												80.0031	156.476				45.9133	3.73071	44.2514	2.89541	43.9182	2.31838	43.9289	2.16424	44.2685	1.92355	44.2424	2.00594																					74.6706
												80.0113	156.475				45.5782	3.60963	43.9164	2.79462	43.583	2.23766	43.5936	2.08354	43.9333	1.84936	43.9074	1.92908																					75.0031
												80.0172	156.475				45.2433	3.4983	43.581	2.70941	43.2477	2.15601	43.2583	2.01265	43.598	1.77781	43.5725	1.86033																					75.3357
												80.0225	156.475				44.9082	3.39435	43.2458	2.61694	42.9124	2.0813	42.923	1.93712	43.2628	1.70528	43.2375	1.78759																					75.6683
												80.0309	156.475				44.5732	3.29124	42.9104	2.53822	42.5771	2.01008	42.5878	1.86628	42.9274	1.64071	42.9025	1.71857																					76.0007
												80.0362	156.475				44.2384	3.19101	42.5752	2.45408	42.2417	1.93904	42.2524	1.79851	42.5922	1.57604	42.5675	1.65433																					76.3329
												80.04	156.475				43.9033	3.09357	42.2399	2.37772	41.9065	1.86777	41.9172	1.72822	42.2569	1.51313	42.2324	1.59203																					76.665
												80.0486	156.475				43.5683	2.99813	41.9047	2.30213	41.5713	1.80342	41.582	1.6679	41.9217	1.45182	41.8974	1.53098																					76.9967
												80.0519	156.475				43.2334	2.90895	41.5694	2.22844	41.2359	1.74119	41.2466	1.60256	41.5865	1.3922	41.5624	1.4706																					77.3287
												80.059	156.475				42.8982	2.83291	41.2339	2.15793	40.9007	1.67666	40.9113	1.54367	41.2512	1.33406	41.2275	1.41593																					77.6603
												80.0613	156.475				42.5633	2.74465	40.8987	2.09331	40.5655	1.61654	40.5762	1.48576	40.9158	1.28062	40.8925	1.35827																					77.9905
												80.0688	156.475				42.2283	2.66126	40.5636	2.02303	40.2301	1.5579	40.2407	1.42377	40.5806	1.22429	40.5575	1.29949																					78.1888
												80.0707	156.474				41.8934	2.58773	40.2281	1.96088	39.8948	1.50181	39.9055	1.37144	40.2454	1.17105	40.2226	1.25002																					78.2569
												80.0773	156.474				41.5583	2.51246	39.8929	1.89967	39.5596	1.44557	39.5703	1.31671	39.91	1.11959	39.8874	1.1941																					78.2978
												80.0786	156.474				41.2233	2.43962	39.5576	1.83689	39.224	1.39147	39.2347	1.26487	39.5748	1.07183	39.5526	1.14277
																	40.8884	2.37224	39.2222	1.77876	38.8888	1.33937	38.8995	1.21426	39.2391	1.0229	39.2173	1.0917
																	40.5534	2.29899	38.8869	1.72059	38.5535	1.28965	38.5641	1.16404	38.9039	0.978387	38.8823	1.04385
																	40.2183	2.23861	38.5515	1.66829	38.2182	1.2414	38.229	1.11759	38.5686	0.932103	38.5472	0.997104
																	39.8833	2.17366	38.2163	1.61315	37.883	1.18927	37.8937	1.07159	38.2334	0.885771	38.2123	0.952692
																	39.5482	2.11045	37.8811	1.56004	37.5478	1.14804	37.5584	1.02456	37.8981	0.840924	37.8773	0.910662
																	39.2132	2.05068	37.5459	1.51329	37.2126	1.09638	37.2232	0.982464	37.5629	0.799122	37.5424	0.865944
																	38.8781	1.99408	37.2106	1.45765	36.8773	1.05543	36.8879	0.933978	37.2276	0.756594	37.2074	0.825093
																	38.543	1.93248	36.8753	1.41614	36.542	1.01078	36.5527	0.895623	36.8924	0.717084	36.8723	0.785067
																	38.2081	1.88015	36.5401	1.36677	36.2068	0.968568	36.2173	0.854778	36.5571	0.676467	36.5374	0.74475
																	37.8731	1.82778	36.2048	1.32217	35.8715	0.928872	35.882	0.812214	36.2219	0.63945	36.2024	0.703833
																	37.5382	1.77255	35.8695	1.27962	35.5362	0.886854	35.5468	0.775311	35.8866	0.602112	35.8674	0.667338
																	37.2033	1.71809	35.5342	1.23832	35.2009	0.848229	35.2116	0.736485	35.5513	0.567309	35.5323	0.630297
																	36.8682	1.67217	35.199	1.19298	34.8657	0.810216	34.8762	0.702048	35.216	0.531003	35.1974	0.587805
																	36.5332	1.62046	34.8637	1.15834	34.5305	0.771276	34.541	0.666498	34.8807	0.497865	34.8624	0.557475
																	36.1983	1.57552	34.5285	1.11132	34.195	0.737925	34.2057	0.630936	34.5454	0.460116	34.5275	0.518295
																	35.8633	1.53588	34.1931	1.07759	33.8598	0.702951	33.8705	0.598575	34.2102	0.42813	34.1925	0.4884
																	35.5283	1.4899	33.8579	1.03624	33.5246	0.669903	33.5353	0.560448	33.8749	0.393438	33.8574	0.452148
																	35.1934	1.44544	33.5226	1.00132	33.1893	0.636888	33.1999	0.530475	33.5397	0.359475	33.5224	0.419577
																	34.8583	1.40504	33.1873	0.965571	32.854	0.602979	32.8646	0.498012	33.2044	0.329742	33.1875	0.386676
																	34.5233	1.34722	32.852	0.928254	32.5187	0.569481	32.5294	0.461853	32.8691	0.297873	32.8525	0.35463
																	34.1882	1.31956	32.5168	0.89463	32.1835	0.537996	32.1941	0.434892	32.5338	0.269792	32.5175	0.325065
																	33.8532	1.28154	32.1815	0.857916	31.8482	0.505863	31.8587	0.40113	32.1986	0.236593	32.1824	0.295469
																	33.5183	1.23104	31.8463	0.825897	31.5129	0.47802	31.5235	0.369609	31.8632	0.208571	31.8475	0.261998
																	33.1833	1.19257	31.511	0.795192	31.1776	0.449397	31.1882	0.343875	31.528	0.179244	31.5125	0.232243
																	32.8483	1.16925	31.1757	0.761766	30.8424	0.417318	30.853	0.312708	31.1927	0.147975	31.1774	0.205976
																	32.5132	1.13004	30.8404	0.73263	30.5071	0.387348	30.5177	0.28627	30.8575	0.12384	30.8425	0.17416
																	32.1783	1.09272	30.5051	0.699144	30.1717	0.358179	30.1824	0.256	30.5222	0.0970587	30.5075	0.14758
																	31.8433	1.0604	30.1699	0.669336	29.8365	0.333555	29.8472	0.227693	30.1869	0.0672873	30.1726	0.122703
																	31.5083	1.024	29.8346	0.641535	29.5013	0.304581	29.5119	0.200484	29.8516	0.0376782	29.8376	0.0935052
																	31.1733	0.990939	29.4992	0.609927	29.166	0.276052	29.1766	0.169922	29.5164	0.0128455	29.5025	0.0682887
																	30.8383	0.963378	29.164	0.581808	28.8307	0.252849	28.8413	0.150079	29.1811	-0.0142218	29.1675	0.0420003
																	30.5033	0.927459	28.8287	0.556863	28.4954	0.224167	28.5061	0.12077	28.8457	-0.0362361	28.8325	0.0190318
																	30.1684	0.897165	28.4935	0.527721	28.1601	0.20018	28.1708	0.0965043	28.5105	-0.0645201	28.4975	-0.0111444
																	29.8333	0.865512	28.1582	0.505548	27.8249	0.17152	27.8355	0.0730059	28.1753	-0.0883068	28.1625	-0.0331866
																	29.4983	0.839652	27.8229	0.478107	27.4896	0.149851	27.5002	0.0450303	27.84	-0.110888	27.8275	-0.0564762
																	29.1634	0.810078	27.4876	0.452406	27.1544	0.123683	27.165	0.022277	27.5047	-0.134916	27.4926	-0.0829191
																	28.8283	0.783138	27.1524	0.430149	26.8191	0.0977661	26.8297	0.000543927	27.1695	-0.158794	27.1575	-0.104648
																	28.4934	0.751347	26.8171	0.404325	26.4839	0.0772449	26.4944	-0.0245583	26.8342	-0.178637	26.8225	-0.129104
																	28.1583	0.727248	26.4818	0.381006	26.1485	0.0521319	26.1591	-0.0437961	26.4989	-0.204312	26.4876	-0.152671
																	27.8234	0.696255	26.1465	0.357741	25.8133	0.0314289	25.8238	-0.0690642	26.1636	-0.220667	26.1526	-0.175752
																	27.4884	0.677163	25.8113	0.334611	25.478	0.0102025	25.4886	-0.0903912	25.8284	-0.247007	25.8176	-0.196621
																	27.1533	0.641976	25.476	0.312717	25.1427	-0.0119672	25.1533	-0.110247	25.4931	-0.262435	25.4826	-0.218885
																	26.8183	0.620673	25.1407	0.286952	24.8074	-0.0327603	24.8181	-0.133692	25.1578	-0.28245	25.1476	-0.240005
																	26.4834	0.59502	24.8055	0.267944	24.4722	-0.051411	24.4828	-0.153789	24.8225	-0.30333	24.8126	-0.259364
																	26.1484	0.570738	24.4702	0.244794	24.1369	-0.0723717	24.1475	-0.175457	24.4873	-0.317421	24.4777	-0.277782
																	25.8133	0.547413	24.135	0.222657	23.8016	-0.0951939	23.8122	-0.192159	24.152	-0.336024	24.1426	-0.300513
																	25.4783	0.524622	23.7996	0.203686	23.4663	-0.116831	23.477	-0.212359	23.8167	-0.346797	23.8076	-0.316308
																	25.1434	0.500337	23.4644	0.17849	23.1311	-0.134967	23.1417	-0.233236	23.4814	-0.357693	23.4726	-0.330954
																	24.8085	0.477405	23.1291	0.164002	22.7958	-0.154781	22.8063	-0.249159	23.1462	-0.371373	23.1377	-0.346824
																	24.4733	0.457929	22.7939	0.138212	22.4605	-0.173566	22.4711	-0.271189	22.8109	-0.378705	22.8025	-0.358047
																	24.1384	0.435318	22.4585	0.121425	22.1252	-0.1931	22.1359	-0.285858	22.4755	-0.387936	22.4677	-0.367833
																	23.8034	0.410772	22.1233	0.101833	21.79	-0.211634	21.8005	-0.305733	22.1403	-0.395016	22.1327	-0.380196
																	23.4685	0.395085	21.7881	0.0805866	21.4547	-0.229447	21.4652	-0.321804	21.8051	-0.400812	21.7976	-0.387348
																	23.1334	0.374076	21.4527	0.0651276	21.1194	-0.246422	21.13	-0.335898	21.4697	-0.408216	21.4627	-0.393927
																	22.7984	0.351669	21.1174	0.0419352	20.7841	-0.261868	20.7948	-0.352707	21.1345	-0.410589	21.1277	-0.399819
																	22.4634	0.334155	20.7822	0.0227376	20.4489	-0.282903	20.4594	-0.361287	20.7993	-0.417438	20.7927	-0.407406
																	22.1285	0.313047	20.4469	0.00771213	20.1136	-0.295519	20.1242	-0.373671	20.464	-0.415593	20.4577	-0.410529
																	21.7933	0.292409	20.1116	-0.0132721	19.7783	-0.314856	19.7889	-0.382458	20.1287	-0.414273	20.1227	-0.409536
																	21.4584	0.275753	19.7763	-0.029905	19.4429	-0.326805	19.4535	-0.389904	19.7933	-0.416196	19.7876	-0.414309
																	21.1234	0.255059	19.4408	-0.0451833	19.1076	-0.344847	19.1183	-0.398424	19.458	-0.411642	19.4525	-0.410367
																	20.7885	0.237467	19.1058	-0.0665412	18.7726	-0.356226	18.7831	-0.402558	19.1228	-0.413241	19.1177	-0.411801
																	20.4535	0.214302	18.7706	-0.0782895	18.4373	-0.369699	18.448	-0.407943	18.7876	-0.412677	18.7827	-0.414066
																	20.1185	0.195441	18.4354	-0.101713	18.102	-0.378522	18.1126	-0.410169	18.4524	-0.412593	18.4478	-0.412572
																	19.7835	0.183219	18.1001	-0.11296	17.7667	-0.385935	17.7774	-0.410058	18.1172	-0.415431	18.1128	-0.413358
																	19.4483	0.160187	17.7648	-0.130552	17.4315	-0.394152	17.4421	-0.411897	17.7818	-0.413172	17.7778	-0.413154
																	19.1134	0.1436	17.4296	-0.145594	17.0962	-0.397623	17.1068	-0.4113	17.4466	-0.412752	17.4428	-0.416976
																	18.7785	0.126944	17.0943	-0.160855	16.7609	-0.405411	16.7716	-0.410511	17.1113	-0.415101	17.1078	-0.413721
																	18.4436	0.109578	16.759	-0.176806	16.4257	-0.407172	16.4363	-0.415326	16.7761	-0.414957	16.7728	-0.415233
																	18.1086	0.0930078	16.4237	-0.192165	16.0904	-0.410259	16.101	-0.410547	16.4408	-0.417018	16.4378	-0.418902
																	17.7736	0.0754734	16.0884	-0.208125	15.7551	-0.414465	15.7658	-0.412665	16.1055	-0.415338	16.1028	-0.416358
																	17.4386	0.0577719	15.7532	-0.223776	15.4198	-0.413871	15.4305	-0.414048	15.7703	-0.417936	15.7678	-0.415299
																	17.1036	0.0387477	15.4179	-0.238302	15.0846	-0.415656	15.0952	-0.413934	15.4349	-0.4152	15.4329	-0.419082
																	16.7686	0.0255346	15.0826	-0.25123	14.7493	-0.410979	14.7599	-0.417498	15.0997	-0.41592	15.0978	-0.418713
																	16.4336	0.00723831	14.7474	-0.265326	14.4141	-0.416463	14.4246	-0.414654	14.7645	-0.41934	14.7628	-0.41787
																	16.0987	-0.00778143	14.4121	-0.278643	14.0788	-0.414489	14.0894	-0.417555	14.4292	-0.419706	14.4279	-0.422094
																	15.7637	-0.0190534	14.0768	-0.293194	13.7435	-0.417708	13.7541	-0.416157	14.0939	-0.420021	14.0929	-0.420681
																	15.4287	-0.0381129	13.7416	-0.306387	13.4082	-0.415047	13.4188	-0.417099	13.7586	-0.421035	13.7578	-0.423201
																	15.0936	-0.0498519	13.4062	-0.319116	13.073	-0.422568	13.0835	-0.419754	13.4233	-0.421974	13.4229	-0.42015
																	14.7587	-0.0651321	13.071	-0.330507	12.7376	-0.416823	12.7483	-0.418023	13.088	-0.423579	13.0879	-0.422454
																	14.4237	-0.0796038	12.7357	-0.342663	12.4024	-0.420564	12.4131	-0.421065	12.7528	-0.422598	12.7529	-0.421167
																	14.0887	-0.097743	12.4005	-0.357192	12.0671	-0.415578	12.0778	-0.421347	12.4175	-0.422505	12.4179	-0.419769
																	13.7537	-0.107945	12.0651	-0.364149	11.7319	-0.421539	11.7424	-0.420591	12.0823	-0.424569	12.0829	-0.423123
																	13.4187	-0.124718	11.7299	-0.376587	11.3965	-0.418647	11.4072	-0.423144	11.747	-0.424479	11.7479	-0.420174
																	13.0837	-0.13728	11.3946	-0.381114	11.0613	-0.423042	11.072	-0.421587	11.4117	-0.424479	11.4129	-0.421698
																	12.7487	-0.152235	11.0594	-0.388311	10.7261	-0.422124	10.7366	-0.423933	11.0764	-0.423336	11.0779	-0.423234
																	12.4137	-0.166164	10.7241	-0.397008	10.3908	-0.426021	10.4014	-0.423135	10.7411	-0.420615	10.7429	-0.423753
																	12.0787	-0.179253	10.3888	-0.401589	10.0555	-0.424008	10.0661	-0.422055	10.4059	-0.42447	10.4079	-0.422751
																	11.7438	-0.190855	10.0535	-0.408183	9.72017	-0.423012	9.73079	-0.423465	10.0706	-0.423009	10.0729	-0.422148
																	11.4087	-0.204544	9.71826	-0.411024	9.38497	-0.423444	9.39559	-0.421359	9.73534	-0.422877	9.7379	-0.423888
																	11.0738	-0.218736	9.38299	-0.413226	9.04969	-0.420294	9.06032	-0.42048	9.40007	-0.423933	9.403	-0.424149
																	10.7387	-0.229643	9.04771	-0.416604	8.71442	-0.423927	8.72505	-0.421065	9.06479	-0.422226	9.06794	-0.422199
																	10.4038	-0.240189	8.71244	-0.418719	8.37914	-0.420651	8.38977	-0.419682	8.72952	-0.423153	8.73304	-0.42636
																	10.0687	-0.254264	8.37716	-0.420177	8.04387	-0.421662	8.0545	-0.421425	8.39424	-0.422814	8.39798	-0.422526
																	9.7338	-0.26375	8.04189	-0.419514	7.70859	-0.420942	7.71922	-0.419811	8.05897	-0.422631	8.063	-0.423018
																	9.39875	-0.277256	7.70662	-0.419085	7.37332	-0.423666	7.38395	-0.420705	7.72369	-0.425124	7.72802	-0.427344
																	9.06376	-0.287	7.37134	-0.421896	7.03804	-0.419382	7.04867	-0.422529	7.38842	-0.424002	7.39304	-0.42417
																	8.72878	-0.296307	7.03608	-0.419904	6.70278	-0.424569	6.71338	-0.420528	7.05317	-0.424035	7.05803	-0.42633
																	8.3938	-0.306168	6.70081	-0.42255	6.3675	-0.418005	6.37815	-0.423894	6.71789	-0.425772	6.72305	-0.426687
																	8.05882	-0.318342	6.36553	-0.42102	6.03225	-0.421461	6.04284	-0.420744	6.38262	-0.424335	6.38802	-0.426609
																	7.72384	-0.326376	6.03027	-0.421566	5.69695	-0.419997	5.70759	-0.423051	6.04733	-0.425991	6.05306	-0.426429
																	7.38886	-0.337917	5.69499	-0.423102	5.36168	-0.422238	5.3723	-0.42399	5.71205	-0.426	5.71805	-0.4281
																	7.05383	-0.345093	5.35973	-0.423174	5.0264	-0.420426	5.03702	-0.421488	5.37678	-0.422889	5.38306	-0.429123
																	6.71885	-0.35328	5.02446	-0.42246	4.69113	-0.423093	4.70176	-0.422391	5.04152	-0.426702	5.04807	-0.427842
																	6.38384	-0.361311	4.68918	-0.42363	4.35586	-0.420525	4.36648	-0.421422	4.70623	-0.425781	4.71305	-0.422973
																	6.04885	-0.371385	4.35389	-0.42444	4.02059	-0.423036	4.03121	-0.422289	4.37096	-0.425475	4.37809	-0.426507
																	5.71387	-0.379179	4.01863	-0.425622	3.68531	-0.421329	3.69594	-0.426009	4.03569	-0.426993	4.04308	-0.42354
																	5.37886	-0.383616	3.68335	-0.422598	3.35004	-0.423183	3.36065	-0.421164	3.70042	-0.426255	3.70809	-0.423888
																	5.04385	-0.389508	3.34808	-0.423039	3.01477	-0.423534	3.02539	-0.425739	3.36514	-0.429363	3.3731	-0.427158
																	4.70887	-0.395571	3.0128	-0.421023	2.67948	-0.42384	2.6901	-0.424689	3.02987	-0.42867	3.03809	-0.422652
																	4.37388	-0.399765	2.67753	-0.420786	2.34421	-0.421452	2.35484	-0.423456	2.69459	-0.425253	2.7031	-0.423567
																	4.03888	-0.404952	2.34226	-0.418869	2.00896	-0.424515	2.01957	-0.426573	2.35933	-0.425154	2.36811	-0.422883
																	3.70389	-0.409806	2.00698	-0.422157	1.67367	-0.422949	1.68428	-0.420936	2.02405	-0.424425	2.03311	-0.423648
																	3.3689	-0.410109	1.6717	-0.417384	1.3384	-0.423702	1.34903	-0.423147	1.68878	-0.422286	1.69813	-0.424044
																	3.0339	-0.415842	1.33644	-0.422355	1.00312	-0.422994	1.01374	-0.421152	1.35351	-0.423279	1.36312	-0.42168
																	2.6989	-0.416013	1.00116	-0.417369		--		--	1.01822	-0.42102	1.02814	-0.42687
																	2.36391	-0.418032				--		--			0.693135	-0.423912		--
																	2.02892	-0.417723				--		--				--		--
																	1.69391	-0.418461				--		--				--		--
																	1.35894	-0.421779				--		--				--		--
																	1.02394	-0.421035				--		--				--		--
																	0.688943	-0.421362				--		--				--		--
[truncated: 51 more columns]

## Sheet: Figure 4
				Fig. 4c
	Density (g cm-3)	Themal conductivity (W m-1 K-1)		Maximum working temperature	Tensile strength
	0.039	0.025		℃	MPa
	0.062	0.03		350	0.00045	Porous carbon material
	0.166	0.034		800	0.007	Carbon aerogels
	0.223	0.037		900	0.017	SiC nanowire aerogel
	0.321	0.045		1000	0.014	SiC nanowire aerogel
				1100	0.00417	SiO2 NFAs
				1250	0.0127	ICCAs
				1050	0.00214	SiO2 BSA
				1150	0.34	ZrO2-SiO2 NFAs
				1300	0.0424	ZAGs
				1200	167	This work
